# Supplementary material for: Selection of Candidate Genes Conferring Blast Resistance and Heat Tolerance in Rice through Integration of Meta-QTLs and RNA-Seq
Source: Genes (Basel). 2022 Jan 25;13(2):224. doi: 10.3390/genes13020224 (PMC8871662; doi:10.3390/genes13020224)
Supplement: Supplementary file 1 [file genes-13-00224-s001.zip]

Archive with 2 entries (2 files):
- Supplementary Table S1-S2 - final.pdf
- Supplementary Table S3-S10 - final.xlsx
