# Supplementary material for: Selection of Candidate Genes Conferring Blast Resistance and Heat Tolerance in Rice through Integration of Meta-QTLs and RNA-Seq
Source: Genes (Basel). 2022 Jan 25;13(2):224. doi: 10.3390/genes13020224 (PMC8871662; doi:10.3390/genes13020224)
Supplement: Supplementary file 1 [file genes-13-00224-s001.zip › Supplementary Table S3-S10 - final.xlsx]

## Sheet: Table S3
Table S3. Interval genes in 67 blast-resistant meta-QTLs.
Interval genes in 67 blast-resistant meta-QTLs
Os01g0221900
Os01g0222001
Os01g0222300
Os01g0222500
Os01g0222600
Os01g0222700
Os01g0222800
Os01g0222900
Os01g0223000
Os01g0223200
Os01g0223300
Os01g0223500
Os01g0223600
Os01g0223700
Os01g0223800
Os01g0223900
Os01g0224000
Os01g0224100
Os01g0224166
Os01g0224200
Os01g0224300
Os01g0224400
Os01g0224500
Os01g0224700
Os01g0225000
Os01g0225100
Os01g0225200
Os01g0225300
Os01g0225400
Os01g0225500
Os01g0225550
Os01g0225600
Os01g0225700
Os01g0226200
Os01g0226250
Os01g0226300
Os01g0226400
Os01g0226450
Os01g0226500
Os01g0226600
Os01g0226666
Os01g0226700
Os01g0227100
Os01g0227200
Os01g0227250
Os01g0227300
Os01g0227350
Os01g0227400
Os01g0227500
Os01g0227700
Os01g0227800
Os01g0228300
Os01g0228400
Os01g0228450
Os01g0228500
Os01g0228600
Os01g0228800
Os01g0228901
Os01g0229000
Os01g0229100
Os01g0229200
Os01g0229250
Os01g0229300
Os01g0229400
Os01g0229500
Os01g0229600
Os01g0229700
Os01g0229800
Os01g0229900
Os01g0230200
Os01g0230700
Os01g0230800
Os01g0231000
Os01g0231500
Os01g0231600
Os01g0231700
Os01g0231800
Os01g0231900
Os01g0231950
Os01g0232000
Os01g0232100
Os01g0232200
Os01g0232300
Os01g0232400
Os01g0232450
Os01g0232500
Os01g0232550
Os01g0232700
Os01g0232800
Os01g0233000
Os01g0233100
Os01g0233400
Os01g0233500
Os01g0233800
Os01g0233850
Os01g0233900
Os01g0234001
Os01g0234100
Os01g0234200
Os01g0234300
Os01g0234433
Os01g0234499
Os01g0234566
Os01g0234700
Os01g0234800
Os01g0234850
Os01g0234900
Os01g0235100
Os01g0235200
Os01g0235300
Os01g0235325
Os01g0235350
Os01g0235400
Os01g0235500
Os01g0235632
Os01g0235700
Os01g0235800
Os01g0235850
Os01g0235900
Os01g0236000
Os01g0236300
Os01g0236400
Os01g0236700
Os01g0236800
Os01g0236900
Os01g0237000
Os01g0237100
Os01g0237200
Os01g0237366
Os01g0237400
Os01g0237500
Os01g0237750
Os01g0238200
Os01g0238287
Os01g0238375
Os01g0238500
Os01g0238600
Os01g0238700
Os01g0238800
Os01g0238850
Os01g0238900
Os01g0239000
Os01g0239100
Os01g0239150
Os01g0239200
Os01g0239300
Os01g0239700
Os01g0240600
Os01g0240700
Os01g0240725
Os01g0241000
Os01g0241100
Os01g0241400
Os01g0242200
Os01g0242300
Os01g0242333
Os01g0242400
Os01g0242450
Os01g0242500
Os01g0242600
Os01g0242800
Os01g0242900
Os01g0243000
Os01g0243100
Os01g0243200
Os01g0243300
Os01g0243400
Os01g0243450
Os01g0243600
Os01g0243700
Os01g0243800
Os01g0243901
Os01g0244000
Os01g0244150
Os01g0244400
Os01g0244966
Os01g0245000
Os01g0245532
Os01g0245600
Os01g0245700
Os01g0245901
Os01g0246100
Os01g0246200
Os01g0246400
Os01g0246500
Os01g0246601
Os01g0246700
Os01g0247500
Os01g0247550
Os01g0247600
Os01g0247700
Os01g0247900
Os01g0248000
Os01g0248300
Os01g0248350
Os01g0248400
Os01g0248450
Os01g0248500
Os01g0248600
Os01g0248701
Os01g0248800
Os01g0248850
Os01g0248900
Os01g0249050
Os01g0249100
Os01g0249200
Os01g0249300
Os01g0249700
Os01g0249800
Os01g0249900
Os01g0250200
Os01g0250600
Os01g0250900
Os01g0251000
Os01g0251100
Os01g0251200
Os01g0251400
Os01g0252100
Os01g0252150
Os01g0252200
Os01g0252300
Os01g0252400
Os01g0252600
Os01g0252900
Os01g0253000
Os01g0253050
Os01g0253100
Os01g0253200
Os01g0253300
Os01g0253400
Os01g0253500
Os01g0253600
Os01g0253800
Os01g0253900
Os01g0254000
Os01g0254100
Os01g0254200
Os01g0254300
Os01g0254350
Os01g0254400
Os01g0254800
Os01g0254850
Os01g0254900
Os01g0254950
Os01g0255000
Os01g0255100
Os01g0255700
Os01g0256300
Os01g0256400
Os01g0256500
Os01g0256600
Os01g0256800
Os01g0256900
Os01g0257100
Os01g0257300
Os01g0257400
Os01g0257900
Os01g0258000
Os01g0258100
Os01g0258600
Os01g0258700
Os01g0259200
Os01g0259300
Os01g0259400
Os01g0259600
Os01g0259900
Os01g0259933
Os01g0259966
Os01g0260000
Os01g0260100
Os01g0260500
Os01g0260700
Os01g0260800
Os01g0260950
Os01g0261000
Os01g0261100
Os01g0261200
Os01g0261500
Os01g0261600
Os01g0261700
Os01g0262000
Os01g0262401
Os01g0262500
Os01g0262600
Os01g0262700
Os01g0263000
Os01g0263300
Os01g0263400
Os01g0263500
Os01g0263600
Os01g0263900
Os01g0264000
Os01g0264100
Os01g0264125
Os01g0264400
Os01g0264500
Os01g0264600
Os01g0264700
Os01g0264900
Os01g0265000
Os01g0265100
Os01g0265200
Os01g0265400
Os01g0265700
Os01g0265800
Os01g0265900
Os01g0266000
Os01g0266100
Os01g0266200
Os01g0266400
Os01g0266500
Os01g0266600
Os01g0266800
Os01g0267050
Os01g0267100
Os01g0267200
Os01g0267300
Os01g0267400
Os01g0267600
Os01g0267800
Os01g0267900
Os01g0268000
Os01g0268100
Os01g0268201
Os01g0268300
Os01g0268600
Os01g0268700
Os01g0268733
Os01g0268800
Os01g0268900
Os01g0269000
Os01g0269100
Os01g0269500
Os01g0269550
Os01g0269800
Os01g0269900
Os01g0269950
Os01g0270100
Os01g0270300
Os01g0270501
Os01g0270700
Os01g0271000
Os01g0271200
Os01g0271400
Os01g0271500
Os01g0602800
Os01g0603000
Os01g0603100
Os01g0603200
Os01g0603300
Os01g0603500
Os01g0603700
Os01g0603800
Os01g0604000
Os01g0604100
Os01g0604150
Os01g0604500
Os01g0604550
Os01g0604600
Os01g0604700
Os01g0604900
Os01g0605000
Os01g0605100
Os01g0605300
Os01g0605400
Os01g0605500
Os01g0605650
Os01g0605700
Os01g0606000
Os01g0606050
Os01g0606133
Os01g0606166
Os01g0606200
Os01g0606400
Os01g0606900
Os01g0607000
Os01g0607100
Os01g0607200
Os01g0607250
Os01g0607300
Os01g0607400
Os01g0607600
Os01g0607800
Os01g0607900
Os01g0608000
Os01g0608101
Os01g0608200
Os01g0608300
Os01g0608400
Os01g0608900
Os01g0609000
Os01g0609200
Os01g0609300
Os01g0609501
Os01g0609700
Os01g0609900
Os01g0610050
Os01g0610100
Os01g0610300
Os01g0928400
Os01g0928600
Os01g0928700
Os01g0928800
Os01g0929000
Os01g0929100
Os01g0929200
Os01g0929500
Os01g0929600
Os01g0929800
Os01g0929967
Os01g0930000
Os01g0930200
Os01g0930300
Os01g0930400
Os01g0930500
Os01g0930800
Os01g0930900
Os01g0930950
Os01g0931000
Os01g0931100
Os01g0931200
Os01g0931300
Os01g0931400
Os01g0931600
Os01g0931700
Os01g0932000
Os01g0932500
Os01g0932525
Os01g0932550
Os01g0932600
Os01g0932650
Os01g0932700
Os01g0932950
Os01g0933075
Os01g0933200
Os01g0933300
Os01g0933400
Os01g0933500
Os01g0933600
Os01g0933900
Os01g0933950
Os01g0934000
Os01g0934100
Os01g0934200
Os01g0934300
Os01g0934350
Os01g0934400
Os01g0934500
Os01g0934600
Os01g0934700
Os01g0934800
Os01g0934900
Os01g0934901
Os01g0935000
Os01g0935050
Os01g0935200
Os01g0935300
Os01g0935350
Os01g0935400
Os01g0935450
Os01g0935500
Os01g0935600
Os01g0935700
Os01g0935800
Os01g0935900
Os01g0936000
Os01g0936100
Os01g0936200
Os01g0936600
Os01g0936700
Os01g0936800
Os01g0936850
Os01g0936900
Os01g0936950
Os01g0937000
Os01g0937012
Os01g0937025
Os01g0937050
Os01g0937100
Os01g0937200
Os01g0937300
Os01g0937366
Os01g0937400
Os01g0937500
Os01g0937600
Os01g0937800
Os01g0937850
Os01g0937900
Os01g0938100
Os01g0938200
Os01g0938400
Os01g0938600
Os01g0938900
Os01g0939000
Os01g0939100
Os01g0939150
Os01g0939200
Os01g0939300
Os01g0939400
Os01g0939450
Os01g0939500
Os01g0939550
Os01g0939600
Os01g0939700
Os01g0939800
Os01g0939901
Os01g0940000
Os01g0940100
Os01g0940600
Os01g0940700
Os01g0940800
Os02g0140101
Os02g0140200
Os02g0140300
Os02g0140400
Os02g0140500
Os02g0140800
Os02g0141000
Os02g0141100
Os02g0141201
Os02g0141300
Os02g0141400
Os02g0141500
Os02g0142060
Os02g0142100
Os02g0142250
Os02g0142300
Os02g0142400
Os02g0142450
Os02g0142500
Os02g0142750
Os02g0142800
Os02g0142850
Os02g0142875
Os02g0142950
Os02g0143100
Os02g0143200
Os02g0143300
Os02g0143350
Os02g0143400
Os02g0144200
Os02g0144300
Os02g0144800
Os02g0145000
Os02g0145200
Os02g0145500
Os02g0145600
Os02g0146400
Os02g0146500
Os02g0146600
Os02g0146700
Os02g0146900
Os02g0147100
Os02g0147200
Os02g0147300
Os02g0147500
Os02g0147600
Os02g0147700
Os02g0147800
Os02g0147850
Os02g0148000
Os02g0148050
Os02g0148100
Os02g0148300
Os02g0148400
Os02g0148500
Os02g0148600
Os02g0148700
Os02g0149500
Os02g0149600
Os02g0149650
Os02g0149700
Os02g0149750
Os02g0149800
Os02g0149900
Os02g0150000
Os02g0150100
Os02g0150200
Os02g0150250
Os02g0150300
Os02g0150450
Os02g0150600
Os02g0150700
Os02g0150800
Os02g0150900
Os02g0151100
Os02g0151300
Os02g0151350
Os02g0151400
Os02g0151501
Os02g0151600
Os02g0151800
Os02g0152200
Os02g0152300
Os02g0152400
Os02g0152500
Os02g0152600
Os02g0152700
Os02g0152750
Os02g0152800
Os02g0152900
Os02g0152950
Os02g0153000
Os02g0153100
Os02g0153200
Os02g0153300
Os02g0153400
Os02g0153450
Os02g0153500
Os02g0153600
Os02g0153700
Os02g0153900
Os02g0154000
Os02g0154100
Os02g0154200
Os02g0154300
Os02g0154600
Os02g0155000
Os02g0155300
Os02g0155400
Os02g0155600
Os02g0155700
Os02g0155900
Os02g0156000
Os02g0156100
Os02g0156200
Os02g0156300
Os02g0156400
Os02g0156500
Os02g0156600
Os02g0156633
Os02g0156700
Os02g0156800
Os02g0157000
Os02g0157100
Os02g0157200
Os02g0157300
Os02g0157400
Os02g0157501
Os02g0157600
Os02g0157700
Os02g0157900
Os02g0157950
Os02g0158100
Os02g0158200
Os02g0158300
Os02g0158350
Os02g0158400
Os02g0158500
Os02g0158550
Os02g0158600
Os02g0158701
Os02g0158800
Os02g0158900
Os02g0159000
Os02g0159100
Os02g0159200
Os02g0159250
Os02g0159300
Os02g0159400
Os02g0159700
Os02g0159800
Os02g0159850
Os02g0159900
Os02g0159950
Os02g0160000
Os02g0160200
Os02g0160250
Os02g0160300
Os02g0160400
Os02g0160500
Os02g0160800
Os02g0160900
Os02g0161000
Os02g0161050
Os02g0161100
Os02g0161200
Os02g0161251
Os02g0161300
Os02g0161400
Os02g0161500
Os02g0161601
Os02g0161800
Os02g0161900
Os02g0162000
Os02g0162050
Os02g0162150
Os02g0162200
Os02g0162500
Os02g0162600
Os02g0162700
Os02g0162733
Os02g0162766
Os02g0162783
Os02g0163300
Os02g0163400
Os02g0163500
Os02g0163533
Os02g0229600
Os02g0229800
Os02g0229900
Os02g0230000
Os02g0230100
Os02g0230200
Os02g0230250
Os02g0230300
Os02g0230625
Os02g0230875
Os02g0231000
Os02g0474700
Os02g0475101
Os02g0475300
Os02g0475400
Os02g0475500
Os02g0476700
Os02g0476901
Os02g0477100
Os02g0477300
Os02g0477401
Os02g0477700
Os02g0478050
Os02g0478300
Os02g0478450
Os02g0478500
Os02g0478600
Os02g0478650
Os02g0478700
Os02g0478900
Os02g0479100
Os02g0479300
Os02g0479700
Os02g0480200
Os02g0480466
Os02g0480800
Os02g0480900
Os02g0480950
Os02g0481000
Os02g0481700
Os02g0481900
Os02g0482200
Os02g0482400
Os02g0483000
Os02g0483500
Os02g0567900
Os02g0568100
Os02g0568200
Os02g0568600
Os02g0568700
Os02g0569000
Os02g0569400
Os02g0569900
Os02g0570300
Os02g0570400
Os02g0668500
Os02g0668700
Os02g0668900
Os02g0669000
Os02g0669100
Os02g0669366
Os02g0669500
Os02g0669700
Os02g0669900
Os02g0670000
Os02g0670100
Os02g0670200
Os02g0670300
Os02g0670400
Os02g0670500
Os02g0670700
Os02g0670900
Os02g0671100
Os02g0671200
Os02g0671300
Os02g0671400
Os02g0671800
Os02g0671950
Os02g0672100
Os02g0672150
Os02g0672200
Os02g0672250
Os02g0672400
Os02g0672500
Os02g0672600
Os02g0672700
Os02g0672800
Os02g0673000
Os02g0673100
Os02g0673301
Os02g0673500
Os02g0673600
Os02g0673700
Os02g0674050
Os02g0674233
Os02g0674400
Os02g0674700
Os02g0674750
Os02g0674800
Os02g0675000
Os02g0675100
Os02g0675400
Os02g0675550
Os02g0675700
Os02g0675750
Os02g0675800
Os02g0676000
Os02g0676400
Os02g0676450
Os02g0676500
Os02g0676800
Os02g0677300
Os02g0677600
Os02g0677700
Os02g0677800
Os02g0678200
Os02g0678300
Os02g0678400
Os02g0678601
Os02g0678800
Os02g0679200
Os02g0679500
Os02g0679700
Os02g0680400
Os02g0680500
Os02g0680600
Os02g0680700
Os02g0681000
Os02g0681100
Os02g0681200
Os02g0681632
Os02g0681700
Os02g0681900
Os02g0682200
Os02g0682300
Os02g0682500
Os02g0682600
Os02g0682700
Os02g0683100
Os02g0683500
Os02g0683800
Os02g0683900
Os02g0684000
Os02g0684100
Os02g0684150
Os02g0684300
Os02g0684400
Os02g0684500
Os02g0684600
Os02g0684800
Os02g0684900
Os02g0685200
Os02g0685350
Os02g0685600
Os02g0685750
Os02g0685900
Os02g0686100
Os02g0686300
Os02g0686400
Os02g0686450
Os02g0686500
Os02g0686600
Os02g0686700
Os02g0686800
Os02g0687200
Os02g0687500
Os02g0687550
Os02g0687600
Os02g0687900
Os02g0688000
Os02g0688200
Os02g0688500
Os02g0688800
Os02g0688900
Os02g0689000
Os02g0689066
Os02g0689132
Os02g0689200
Os02g0689500
Os02g0689550
Os02g0689600
Os02g0689700
Os02g0689800
Os02g0689900
Os02g0690000
Os02g0690200
Os02g0690300
Os02g0690500
Os02g0690550
Os02g0690600
Os02g0690700
Os02g0690800
Os02g0691500
Os02g0691650
Os02g0691800
Os02g0691900
Os02g0692000
Os02g0692700
Os02g0713700
Os02g0713801
Os02g0713900
Os02g0714000
Os02g0714100
Os02g0714200
Os02g0714300
Os02g0714500
Os02g0714600
Os03g0144000
Os03g0144100
Os03g0144150
Os03g0144200
Os03g0144300
Os03g0144500
Os03g0144700
Os03g0144800
Os03g0144951
Os03g0145050
Os03g0145102
Os03g0145150
Os03g0145200
Os03g0145300
Os03g0145500
Os03g0145600
Os03g0145700
Os03g0145751
Os03g0145775
Os03g0145800
Os03g0145900
Os03g0145950
Os03g0146000
Os03g0146100
Os03g0146200
Os03g0146300
Os03g0146400
Os03g0146500
Os03g0146600
Os03g0146800
Os03g0146900
Os03g0147001
Os03g0147150
Os03g0147400
Os03g0147550
Os03g0147700
Os03g0147900
Os03g0148000
Os03g0148300
Os03g0148400
Os03g0148700
Os03g0148800
Os03g0148950
Os03g0149000
Os03g0149050
Os03g0149100
Os03g0149200
Os03g0149300
Os03g0149400
Os03g0149700
Os03g0149800
Os03g0150200
Os03g0150500
Os03g0150550
Os03g0150600
Os03g0150700
Os03g0150800
Os03g0150901
Os03g0151000
Os03g0151100
Os03g0151201
Os03g0151300
Os03g0151400
Os03g0151500
Os03g0151600
Os03g0151700
Os03g0151800
Os03g0151850
Os03g0151900
Os03g0152000
Os03g0152100
Os03g0152200
Os03g0152300
Os03g0152400
Os03g0152500
Os03g0152600
Os03g0152700
Os03g0152800
Os03g0152900
Os03g0152950
Os03g0153000
Os03g0153100
Os03g0153400
Os03g0153500
Os03g0153900
Os03g0154000
Os03g0154100
Os03g0154300
Os03g0154700
Os03g0154750
Os03g0155000
Os03g0155300
Os03g0155400
Os03g0155500
Os03g0155566
Os03g0155632
Os03g0155700
Os03g0155900
Os03g0155933
Os03g0155966
Os03g0156000
Os03g0156100
Os03g0156200
Os03g0156300
Os03g0156366
Os03g0156432
Os03g0156500
Os03g0156600
Os03g0156700
Os03g0157000
Os03g0157300
Os03g0157400
Os03g0157450
Os03g0157500
Os03g0157600
Os03g0157700
Os03g0157800
Os03g0157900
Os03g0158000
Os03g0158200
Os03g0158250
Os03g0158300
Os03g0158500
Os03g0158550
Os03g0158600
Os03g0158700
Os03g0158800
Os03g0158900
Os03g0159100
Os03g0159150
Os03g0159200
Os03g0159400
Os03g0159600
Os03g0159700
Os03g0159800
Os03g0159900
Os03g0160000
Os03g0160100
Os03g0160200
Os03g0160300
Os03g0160400
Os03g0160502
Os03g0160600
Os03g0160900
Os03g0161000
Os03g0161100
Os03g0161150
Os03g0161200
Os03g0161302
Os03g0161400
Os03g0161450
Os03g0161500
Os03g0161600
Os03g0161800
Os03g0161900
Os03g0161950
Os03g0162000
Os03g0162200
Os03g0162300
Os03g0162400
Os03g0162500
Os03g0162650
Os03g0162725
Os03g0162800
Os03g0162900
Os03g0163000
Os03g0163100
Os03g0163150
Os03g0163200
Os03g0163300
Os03g0163400
Os03g0163500
Os03g0163600
Os03g0163900
Os03g0164100
Os03g0164200
Os03g0164300
Os03g0164400
Os03g0164700
Os03g0164800
Os03g0164901
Os03g0165000
Os03g0259500
Os03g0259551
Os03g0259600
Os03g0259700
Os03g0259900
Os03g0260000
Os03g0260100
Os03g0260266
Os03g0260432
Os03g0260600
Os03g0261100
Os03g0261500
Os03g0261800
Os03g0261900
Os03g0261950
Os03g0262000
Os03g0262100
Os03g0262150
Os03g0262200
Os03g0262300
Os03g0262400
Os03g0262500
Os03g0262700
Os03g0262900
Os03g0263000
Os03g0263300
Os03g0263350
Os03g0263400
Os03g0263500
Os03g0263600
Os03g0263700
Os03g0263800
Os03g0263900
Os03g0263950
Os03g0264000
Os03g0264075
Os03g0264150
Os03g0264300
Os03g0264400
Os03g0264600
Os03g0264700
Os03g0264800
Os03g0264950
Os03g0265001
Os03g0265100
Os03g0265200
Os03g0265300
Os03g0265400
Os03g0265500
Os03g0265600
Os03g0265666
Os03g0265700
Os03g0265800
Os03g0265900
Os03g0266000
Os03g0266100
Os03g0266200
Os03g0266300
Os03g0266700
Os03g0266800
Os03g0266900
Os03g0267000
Os03g0267100
Os03g0267200
Os03g0267300
Os03g0267400
Os03g0267500
Os03g0267550
Os03g0267600
Os03g0267700
Os03g0267800
Os03g0267850
Os03g0268000
Os03g0268050
Os03g0268100
Os03g0268200
Os03g0268250
Os03g0268300
Os03g0268400
Os03g0268450
Os03g0268600
Os03g0268750
Os03g0268900
Os03g0269000
Os03g0269100
Os03g0269300
Os03g0269500
Os03g0269601
Os03g0269700
Os03g0269900
Os03g0269950
Os03g0270000
Os03g0270200
Os03g0270300
Os03g0270500
Os03g0270600
Os03g0270700
Os03g0270800
Os03g0270900
Os03g0271100
Os03g0271200
Os03g0271300
Os03g0271350
Os03g0271400
Os03g0271500
Os03g0271600
Os03g0271800
Os03g0271900
Os03g0272300
Os03g0272400
Os03g0272650
Os03g0272900
Os03g0273200
Os03g0273800
Os03g0274000
Os03g0274300
Os03g0274400
Os03g0274700
Os03g0274800
Os03g0274950
Os03g0275100
Os03g0275300
Os03g0275350
Os03g0275400
Os03g0275450
Os03g0275500
Os03g0275600
Os03g0275700
Os03g0275800
Os03g0275900
Os03g0275950
Os03g0276300
Os03g0276500
Os03g0276600
Os03g0276700
Os03g0276800
Os03g0276850
Os03g0276900
Os03g0277000
Os03g0277100
Os03g0277300
Os03g0277500
Os03g0277600
Os03g0277650
Os03g0277700
Os03g0277800
Os03g0278000
Os03g0278066
Os03g0278200
Os03g0278250
Os03g0278300
Os03g0278333
Os03g0278366
Os03g0278400
Os03g0278500
Os03g0278533
Os03g0278566
Os03g0278700
Os03g0278800
Os03g0278900
Os03g0279000
Os03g0279200
Os03g0279400
Os03g0279500
Os03g0279600
Os03g0279700
Os03g0279801
Os03g0279816
Os03g0279832
Os03g0279900
Os03g0279950
Os03g0280000
Os03g0280400
Os03g0280700
Os03g0280750
Os03g0280800
Os03g0280900
Os03g0281000
Os03g0281100
Os03g0281201
Os03g0281300
Os03g0281466
Os03g0281500
Os03g0281600
Os03g0281800
Os03g0281900
Os03g0282100
Os03g0282166
Os03g0282232
Os03g0282300
Os03g0282700
Os03g0282800
Os03g0282900
Os03g0283000
Os03g0283100
Os03g0283200
Os03g0283300
Os03g0283400
Os03g0283500
Os03g0283600
Os03g0283650
Os03g0283750
Os03g0283800
Os03g0283850
Os03g0283900
Os03g0284000
Os03g0284100
Os03g0284150
Os03g0284200
Os03g0284400
Os03g0284500
Os03g0284600
Os03g0284650
Os03g0284700
Os03g0284800
Os03g0284900
Os03g0285100
Os03g0285133
Os03g0285166
Os03g0285200
Os03g0285300
Os03g0285700
Os03g0285800
Os03g0285850
Os03g0285900
Os03g0286100
Os03g0286200
Os03g0286300
Os03g0286500
Os03g0286800
Os03g0286900
Os03g0287100
Os03g0287400
Os03g0287500
Os03g0287600
Os03g0287700
Os03g0287750
Os03g0287800
Os03g0287900
Os03g0288000
Os03g0288051
Os03g0288101
Os03g0288300
Os03g0288400
Os03g0288500
Os03g0288600
Os03g0288700
Os03g0288800
Os03g0288900
Os03g0289100
Os03g0289133
Os03g0289200
Os03g0289300
Os03g0289350
Os03g0289400
Os03g0289800
Os03g0289850
Os03g0290300
Os03g0290400
Os03g0290500
Os03g0290900
Os03g0291200
Os03g0291500
Os03g0291700
Os03g0291800
Os03g0292100
Os03g0292200
Os03g0292600
Os03g0292700
Os03g0292800
Os03g0292900
Os03g0293000
Os03g0293100
Os03g0293400
Os03g0293450
Os03g0293500
Os03g0293600
Os03g0293700
Os03g0293850
Os03g0293900
Os03g0294001
Os03g0294032
Os03g0294100
Os03g0294200
Os03g0294600
Os03g0294650
Os03g0294700
Os03g0294800
Os03g0294900
Os03g0294975
Os03g0295300
Os03g0295400
Os03g0295500
Os03g0295600
Os03g0295700
Os03g0295800
Os03g0295866
Os03g0295932
Os03g0296000
Os03g0296100
Os03g0296200
Os03g0296300
Os03g0296400
Os03g0296500
Os03g0296600
Os03g0296700
Os03g0296800
Os03g0297000
Os03g0297100
Os03g0297300
Os03g0297400
Os03g0297600
Os03g0297700
Os03g0297800
Os03g0297850
Os03g0297900
Os03g0298100
Os03g0298300
Os03g0298400
Os03g0298501
Os03g0298600
Os03g0298700
Os03g0298800
Os03g0298850
Os03g0298900
Os03g0299050
Os03g0299200
Os03g0299400
Os03g0299600
Os03g0299700
Os03g0299800
Os03g0299900
Os03g0300000
Os03g0300100
Os03g0300200
Os03g0300300
Os03g0300400
Os03g0300500
Os03g0300600
Os03g0300700
Os03g0300801
Os03g0300900
Os03g0301200
Os03g0582550
Os03g0582800
Os03g0582900
Os03g0583000
Os03g0583700
Os03g0583800
Os03g0583900
Os03g0584050
Os03g0584100
Os03g0584224
Os03g0584300
Os03g0584400
Os03g0584500
Os03g0585600
Os03g0585900
Os03g0586099
Os03g0586300
Os03g0586400
Os03g0586500
Os03g0586600
Os03g0586700
Os03g0586800
Os03g0586900
Os03g0587000
Os03g0587100
Os03g0587200
Os03g0587225
Os03g0587250
Os03g0587600
Os03g0588100
Os03g0588200
Os03g0588400
Os03g0588600
Os03g0588800
Os03g0589100
Os03g0589300
Os03g0589400
Os03g0589500
Os03g0590700
Os03g0591000
Os03g0591300
Os03g0591600
Os03g0591700
Os03g0591801
Os03g0592100
Os03g0592500
Os03g0592633
Os03g0592766
Os03g0592950
Os03g0593050
Os03g0593100
Os03g0593200
Os03g0633800
Os03g0633900
Os03g0634000
Os03g0634400
Os03g0635000
Os03g0635100
Os03g0635800
Os03g0636300
Os03g0636600
Os03g0636700
Os03g0636800
Os03g0637600
Os03g0637800
Os03g0637900
Os03g0638000
Os03g0638200
Os03g0638250
Os03g0638300
Os03g0638400
Os03g0638800
Os03g0638900
Os03g0639100
Os03g0639200
Os03g0639233
Os03g0639300
Os03g0639350
Os03g0639400
Os03g0639600
Os03g0639700
Os03g0639800
Os03g0824300
Os03g0824350
Os03g0824400
Os03g0824500
Os03g0824600
Os03g0824650
Os03g0825300
Os03g0825400
Os03g0825500
Os03g0825600
Os03g0825700
Os03g0825800
Os03g0825850
Os03g0825900
Os03g0826000
Os03g0826100
Os03g0826200
Os03g0826300
Os03g0826400
Os03g0826500
Os03g0826600
Os03g0826700
Os03g0826800
Os03g0826900
Os03g0827500
Os03g0827600
Os03g0827650
Os03g0827700
Os03g0827900
Os03g0828100
Os03g0828300
Os03g0828500
Os03g0828600
Os03g0828701
Os03g0828800
Os03g0829000
Os03g0829100
Os03g0829200
Os03g0829333
Os03g0829466
Os03g0829600
Os03g0829900
Os03g0830200
Os03g0830300
Os03g0830400
Os03g0830500
Os03g0830600
Os03g0830800
Os03g0830900
Os03g0830950
Os03g0831000
Os03g0831100
Os03g0831200
Os03g0831300
Os03g0831400
Os03g0831500
Os03g0831550
Os03g0831625
Os03g0831700
Os04g0219600
Os04g0219700
Os04g0219800
Os04g0220300
Os04g0220400
Os04g0220501
Os04g0221000
Os04g0221300
Os04g0221450
Os04g0221600
Os04g0221800
Os04g0222250
Os04g0222900
Os04g0223000
Os04g0223300
Os04g0223500
Os04g0223600
Os04g0223901
Os04g0224000
Os04g0224200
Os04g0224600
Os04g0224900
Os04g0225001
Os04g0225067
Os04g0225100
Os04g0225250
Os04g0225400
Os04g0225700
Os04g0226340
Os04g0226400
Os04g0226600
Os04g0226633
Os04g0226666
Os04g0226800
Os04g0227000
Os04g0227100
Os04g0227200
Os04g0227500
Os04g0227833
Os04g0228000
Os04g0228100
Os04g0228300
Os04g0228400
Os04g0228600
Os04g0229100
Os04g0230501
Os04g0231200
Os04g0231266
Os04g0231800
Os04g0233400
Os04g0233851
Os04g0234402
Os04g0234500
Os04g0234600
Os04g0243400
Os04g0243550
Os04g0243700
Os04g0244201
Os04g0244400
Os04g0244500
Os04g0244800
Os04g0245000
Os04g0411800
Os04g0412000
Os04g0412100
Os04g0412200
Os04g0412225
Os04g0412250
Os04g0412300
Os04g0412350
Os04g0412500
Os04g0412700
Os04g0412800
Os04g0412900
Os04g0413000
Os04g0413100
Os04g0413200
Os04g0413301
Os04g0413500
Os04g0413600
Os04g0413900
Os04g0413950
Os04g0414000
Os04g0414100
Os04g0414250
Os04g0414300
Os04g0414400
Os04g0414500
Os04g0414700
Os04g0414800
Os04g0414850
Os04g0414900
Os04g0415000
Os04g0415100
Os04g0415200
Os04g0415401
Os04g0415600
Os04g0415800
Os04g0415900
Os04g0416000
Os04g0416100
Os04g0416400
Os04g0416450
Os04g0416500
Os04g0416700
Os04g0416900
Os04g0417000
Os04g0417600
Os04g0417750
Os04g0417800
Os04g0418000
Os04g0418100
Os04g0418300
Os04g0418500
Os04g0418600
Os04g0418800
Os04g0418900
Os04g0419100
Os04g0419200
Os04g0419400
Os04g0419550
Os04g0419600
Os04g0419700
Os04g0419750
Os04g0419800
Os04g0419900
Os04g0420033
Os04g0420166
Os04g0420300
Os04g0420500
Os04g0420600
Os04g0420700
Os04g0420801
Os04g0420900
Os04g0421700
Os04g0421800
Os04g0421850
Os04g0421900
Os04g0422000
Os04g0422200
Os04g0422300
Os04g0422500
Os04g0422600
Os04g0422700
Os04g0422900
Os04g0422950
Os04g0423100
Os04g0423200
Os04g0423400
Os04g0487300
Os04g0487400
Os04g0487550
Os04g0488000
Os04g0488050
Os04g0488100
Os04g0488200
Os04g0488300
Os04g0488400
Os04g0488500
Os04g0488600
Os04g0488650
Os04g0488700
Os04g0488800
Os04g0489100
Os04g0489200
Os04g0489600
Os04g0489800
Os04g0489900
Os04g0489950
Os04g0490000
Os04g0490100
Os04g0490300
Os04g0490400
Os04g0490500
Os04g0490600
Os04g0490700
Os04g0490800
Os04g0490866
Os04g0490900
Os04g0491100
Os04g0491200
Os04g0491350
Os04g0491500
Os04g0491700
Os04g0491901
Os04g0492100
Os04g0492300
Os04g0492400
Os04g0492450
Os04g0492500
Os04g0492600
Os04g0492800
Os04g0492900
Os04g0493000
Os04g0493100
Os04g0493300
Os04g0493400
Os04g0493600
Os04g0494100
Os04g0494300
Os04g0494400
Os04g0494600
Os04g0494800
Os04g0494900
Os04g0494950
Os04g0495000
Os04g0495075
Os04g0495225
Os04g0495300
Os04g0495400
Os04g0495500
Os04g0495700
Os04g0495800
Os04g0495900
Os04g0496000
Os04g0496150
Os04g0496300
Os04g0496400
Os04g0496600
Os04g0496700
Os04g0496800
Os04g0496950
Os04g0497000
Os04g0497200
Os04g0497250
Os04g0497300
Os04g0497350
Os04g0497400
Os04g0497600
Os04g0497700
Os04g0497900
Os04g0498000
Os04g0498101
Os04g0498200
Os04g0498400
Os04g0498600
Os04g0498650
Os04g0498700
Os04g0498725
Os04g0498800
Os04g0498900
Os04g0499100
Os04g0499150
Os04g0499200
Os04g0499300
Os04g0499500
Os04g0499800
Os04g0500200
Os04g0500300
Os04g0500400
Os04g0500600
Os04g0500700
Os04g0500900
Os04g0501000
Os04g0501100
Os04g0501200
Os04g0501500
Os04g0501600
Os04g0501700
Os04g0501800
Os04g0502100
Os04g0502200
Os04g0502300
Os04g0502800
Os04g0502850
Os04g0502900
Os04g0503100
Os04g0503200
Os04g0503500
Os04g0503550
Os04g0503600
Os04g0503700
Os04g0503800
Os04g0504000
Os04g0504200
Os04g0504500
Os04g0504551
Os04g0504600
Os04g0504650
Os04g0504700
Os04g0504800
Os04g0504901
Os04g0505000
Os04g0505066
Os04g0505200
Os04g0505400
Os04g0505500
Os04g0521800
Os04g0521900
Os04g0522100
Os04g0522500
Os04g0522625
Os04g0522800
Os04g0523000
Os04g0523100
Os04g0523200
Os04g0523350
Os04g0523500
Os04g0523600
Os04g0523650
Os04g0523812
Os04g0524136
Os04g0524300
Os04g0524400
Os04g0524500
Os04g0524600
Os04g0524700
Os04g0524800
Os04g0524900
Os04g0524950
Os04g0525000
Os04g0525100
Os04g0525200
Os04g0525600
Os04g0525700
Os04g0525800
Os04g0525850
Os04g0525900
Os04g0526000
Os04g0526101
Os04g0526200
Os04g0526300
Os04g0526600
Os04g0526800
Os04g0527000
Os04g0527300
Os04g0527400
Os04g0527500
Os04g0527700
Os04g0527800
Os04g0527900
Os04g0528000
Os04g0528100
Os04g0528200
Os04g0528300
Os04g0528400
Os04g0528600
Os04g0528651
Os04g0528800
Os04g0529100
Os04g0529300
Os04g0529400
Os04g0529500
Os04g0529600
Os04g0529700
Os04g0529800
Os04g0530000
Os04g0530050
Os04g0530100
Os04g0530150
Os04g0530200
Os04g0530300
Os04g0530400
Os04g0530500
Os04g0530600
Os04g0530700
Os04g0530801
Os04g0530900
Os04g0531100
Os04g0531200
Os04g0531300
Os04g0531400
Os04g0531500
Os04g0531600
Os04g0531700
Os04g0531750
Os04g0531800
Os04g0531900
Os04g0532100
Os04g0532200
Os04g0532400
Os04g0532500
Os04g0532700
Os04g0532800
Os04g0533000
Os04g0533200
Os04g0533250
Os04g0533300
Os04g0533500
Os04g0533602
Os04g0533700
Os04g0533800
Os04g0533900
Os04g0534000
Os04g0534100
Os04g0534166
Os04g0534200
Os04g0534300
Os04g0534400
Os04g0534500
Os04g0534600
Os04g0534801
Os04g0535000
Os04g0535200
Os04g0535400
Os04g0535501
Os04g0535600
Os04g0536300
Os04g0536500
Os04g0537100
Os04g0537450
Os04g0537800
Os04g0537900
Os04g0538000
Os04g0538100
Os04g0538166
Os04g0538300
Os04g0538400
Os04g0538700
Os04g0538750
Os04g0538800
Os04g0538850
Os04g0538900
Os04g0539000
Os04g0539100
Os04g0539300
Os04g0539500
Os04g0539601
Os04g0539701
Os04g0539800
Os04g0540200
Os04g0540300
Os04g0540401
Os04g0540500
Os04g0540600
Os04g0626100
Os04g0626300
[truncated: 5,056 more rows]

## Sheet: Table S4
Table S4. Interval genes in 40 heat-tolerant meta-QTLs.
Interval genes in 40 heat-tolerant meta-QTLs
Os01g0566900
Os01g0567200
Os01g0567400
Os01g0567500
Os01g0567533
Os01g0567600
Os01g0568800
Os01g0568950
Os01g0569200
Os01g0569800
Os01g0568400
Os01g0569450
Os01g0570500
Os01g0570601
Os01g0570700
Os01g0570800
Os01g0571000
Os01g0571100
Os01g0571133
Os01g0571166
Os01g0571200
Os01g0571300
Os01g0571500
Os01g0571700
Os01g0571766
Os01g0571800
Os01g0572100
Os01g0572200
Os01g0572300
Os01g0572700
Os01g0572966
Os01g0574400
Os01g0574451
Os01g0574500
Os01g0574550
Os01g0574600
Os01g0574800
Os01g0575000
Os01g0575200
Os01g0575400
Os01g0575500
Os01g0575701
Os01g0575801
Os01g0575901
Os01g0576000
Os01g0576050
Os01g0576100
Os01g0577300
Os01g0577450
Os01g0577600
Os01g0578000
Os01g0578200
Os01g0578500
Os01g0578700
Os01g0578800
Os01g0579000
Os01g0579600
Os01g0579800
Os01g0579900
Os01g0580000
Os01g0580100
Os01g0580150
Os01g0580200
Os01g0580300
Os01g0580400
Os01g0580500
Os01g0580800
Os01g0581300
Os01g0581400
Os01g0581800
Os01g0581900
Os01g0582400
Os01g0582600
Os01g0583100
Os01g0583200
Os01g0583300
Os01g0583525
Os01g0583600
Os01g0583700
Os01g0583900
Os01g0584032
Os01g0584100
Os01g0584250
Os01g0584200
Os01g0584300
Os01g0584800
Os01g0584900
Os01g0585100
Os01g0585200
Os01g0585300
Os01g0585400
Os01g0585600
Os01g0585650
Os01g0585700
Os01g0586000
Os01g0586450
Os01g0586600
Os01g0586800
Os01g0586801
Os01g0586900
Os01g0587000
Os01g0587150
Os01g0587300
Os01g0587400
Os01g0587500
Os01g0587900
Os01g0588000
Os01g0588100
Os01g0588200
Os01g0588300
Os01g0588400
Os01g0588500
Os01g0588550
Os01g0588600
Os01g0588700
Os01g0588800
Os01g0588900
Os01g0589000
Os01g0589100
Os01g0589200
Os01g0589300
Os01g0589400
Os01g0589500
Os01g0589700
Os01g0589800
Os01g0589900
Os01g0590100
Os01g0590200
Os01g0590300
Os01g0590700
Os01g0590800
Os01g0590900
Os01g0591000
Os01g0591250
Os01g0591500
Os01g0591300
Os01g0592500
Os01g0592900
Os01g0593000
Os01g0593100
Os01g0593200
Os01g0593500
Os01g0593600
Os01g0593650
Os01g0593700
Os01g0593900
Os01g0594300
Os01g0594500
Os01g0594650
Os01g0594600
Os01g0594800
Os01g0594900
Os01g0595001
Os01g0595100
Os01g0595201
Os01g0595300
Os01g0595400
Os01g0595600
Os01g0595725
Os01g0595800
Os01g0595850
Os01g0595900
Os01g0596001
Os01g0596100
Os01g0596201
Os01g0596300
Os01g0596425
Os01g0596500
Os01g0596600
Os01g0596700
Os01g0597400
Os01g0597600
Os01g0597701
Os01g0597800
Os01g0598000
Os01g0598200
Os01g0598400
Os01g0598600
Os01g0598900
Os01g0599550
Os01g0599900
Os01g0600000
Os01g0600200
Os01g0600300
Os01g0600400
Os01g0600500
Os01g0600900
Os01g0601000
Os01g0601200
Os01g0601625
Os01g0601651
Os01g0601675
Os01g0601687
Os01g0601700
Os01g0602075
Os01g0602200
Os01g0602400
Os01g0602433
Os01g0602466
Os01g0602500
Os01g0602600
Os01g0602800
Os01g0603000
Os01g0603100
Os01g0603200
Os01g0603300
Os01g0603500
Os01g0603700
Os01g0603800
Os01g0604000
Os01g0604100
Os01g0604150
Os01g0604500
Os01g0604550
Os01g0604600
Os01g0604700
Os01g0604900
Os01g0605000
Os01g0605100
Os01g0605300
Os01g0605400
Os01g0605500
Os01g0605650
Os01g0605700
Os01g0606000
Os01g0606050
Os01g0606133
Os01g0606166
Os01g0606200
Os01g0606400
Os01g0606900
Os01g0607000
Os01g0607100
Os01g0607200
Os01g0607250
Os01g0607300
Os01g0607400
Os01g0607600
Os01g0607800
Os01g0607900
Os01g0608000
Os01g0608101
Os01g0608300
Os01g0608200
Os01g0608400
Os01g0608900
Os01g0609000
Os01g0609200
Os01g0609300
Os01g0609501
Os01g0609700
Os01g0609900
Os01g0610050
Os01g0610100
Os01g0610300
Os01g0610400
Os01g0610500
Os01g0610600
Os01g0610700
Os01g0610800
Os01g0611000
Os01g0611100
Os01g0611050
Os01g0611300
Os01g0611900
Os01g0611950
Os01g0612000
Os01g0612200
Os01g0612350
Os01g0612425
Os01g0612500
Os01g0612600
Os01g0612700
Os01g0612750
Os01g0612800
Os01g0612900
Os01g0613100
Os01g0613300
Os01g0613400
Os01g0613500
Os01g0613800
Os01g0613900
Os01g0614300
Os01g0614400
Os01g0614500
Os01g0614700
Os01g0614750
Os01g0614900
Os01g0615000
Os01g0615050
Os01g0615100
Os01g0615200
Os01g0615250
Os01g0615300
Os01g0615400
Os01g0615500
Os01g0615850
Os01g0616100
Os01g0616300
Os01g0616366
Os01g0616333
Os01g0616400
Os01g0616500
Os01g0616600
Os01g0616800
Os01g0616900
Os01g0617200
Os01g0617500
Os01g0617600
Os01g0617650
Os01g0617700
Os01g0617800
Os01g0617900
Os01g0617950
Os01g0618000
Os01g0618100
Os01g0618200
Os01g0618300
Os01g0618400
Os01g0618450
Os01g0618500
Os01g0618601
Os01g0618700
Os01g0618800
Os01g0618900
Os01g0619000
Os01g0619100
Os01g0619800
Os01g0619900
Os01g0620100
Os01g0620301
Os01g0620400
Os01g0620800
Os01g0620900
Os01g0621200
Os01g0621300
Os01g0621400
Os01g0621500
Os01g0621600
Os01g0621700
Os01g0621900
Os01g0622000
Os01g0622033
Os01g0622066
Os01g0622100
Os01g0622300
Os01g0622500
Os01g0622400
Os01g0622600
Os01g0622700
Os01g0622800
Os01g0622901
Os01g0623000
Os01g0623200
Os01g0623500
Os01g0623550
Os01g0623600
Os01g0623750
Os01g0623900
Os01g0624000
Os01g0624133
Os01g0624400
Os01g0624500
Os01g0624700
Os01g0625200
Os01g0625300
Os01g0625900
Os01g0626032
Os01g0626100
Os01g0626200
Os01g0626300
Os01g0626350
Os01g0626400
Os01g0626500
Os01g0626900
Os01g0627400
Os01g0627450
Os01g0627500
Os01g0627550
Os01g0627600
Os01g0627701
Os01g0627800
Os01g0627900
Os01g0627916
Os01g0627933
Os01g0627967
Os01g0628000
Os01g0628700
Os01g0628900
Os01g0628950
Os01g0629000
Os01g0629400
Os01g0629500
Os01g0629600
Os01g0629750
Os01g0629900
Os01g0630000
Os01g0630200
Os01g0630101
Os01g0630300
Os01g0630900
Os01g0631100
Os01g0631200
Os01g0631400
Os01g0631500
Os01g0631700
Os01g0631800
Os01g0631900
Os01g0632100
Os01g0632000
Os01g0632700
Os01g0633000
Os01g0633100
Os01g0633200
Os01g0633400
Os01g0633500
Os01g0633800
Os01g0633900
Os01g0634300
Os01g0634500
Os01g0634600
Os01g0634900
Os01g0635000
Os01g0635200
Os01g0635400
Os01g0635550
Os01g0635600
Os01g0635800
Os01g0636100
Os01g0636200
Os01g0636400
Os01g0636500
Os01g0636600
Os01g0636700
Os01g0637100
Os01g0637300
Os01g0637500
Os01g0637600
Os01g0637666
Os01g0637800
Os01g0638000
Os01g0638600
Os01g0638701
Os01g0638800
Os01g0639100
Os01g0639200
Os01g0639600
Os01g0639900
Os01g0640000
Os01g0640100
Os01g0640200
Os01g0640400
Os01g0640600
Os01g0640700
Os01g0640800
Os01g0641000
Os01g0641050
Os01g0641100
Os01g0641700
Os01g0641750
Os01g0641800
Os01g0642000
Os01g0642100
Os01g0642200
Os01g0642600
Os01g0642700
Os01g0642801
Os01g0642900
Os01g0643300
Os01g0643450
Os01g0643600
Os01g0643666
Os01g0643800
Os01g0643825
Os01g0643900
Os01g0644000
Os01g0644200
Os01g0644500
Os01g0644400
Os01g0644600
Os01g0644900
Os01g0645000
Os01g0645200
Os01g0645400
Os01g0645650
Os01g0645900
Os01g0646000
Os01g0646300
Os01g0646400
Os01g0646700
Os01g0646800
Os01g0647000
Os01g0647150
Os01g0647100
Os01g0647200
Os01g0647700
Os01g0647800
Os01g0647850
Os01g0648000
Os01g0648225
Os01g0648500
Os01g0648600
Os01g0648700
Os01g0649000
Os01g0649100
Os01g0649200
Os01g0649400
Os01g0649566
Os01g0649732
Os01g0649900
Os01g0649950
Os01g0650000
Os01g0650100
Os01g0650200
Os01g0650501
Os01g0650700
Os01g0650800
Os01g0650900
Os01g0650950
Os01g0651000
Os01g0651100
Os01g0651150
Os01g0651200
Os01g0651300
Os01g0651350
Os01g0651400
Os01g0651500
Os01g0651450
Os01g0651800
Os01g0651866
Os01g0651932
Os01g0652000
Os01g0652100
Os01g0652200
Os01g0652300
Os01g0652375
Os01g0652450
Os01g0652600
Os01g0652650
Os01g0652700
Os01g0652800
Os01g0653100
Os01g0653200
Os01g0653300
Os01g0653350
Os01g0653500
Os01g0653601
Os01g0653700
Os01g0653800
Os01g0654100
Os01g0654150
Os01g0654200
Os01g0654300
Os01g0654400
Os01g0654450
Os01g0654500
Os01g0654650
Os01g0654800
Os01g0654900
Os01g0655250
Os01g0655300
Os01g0655400
Os01g0655500
Os01g0655800
Os01g0656200
Os01g0656250
Os01g0656300
Os01g0656400
Os01g0656600
Os01g0656900
Os01g0657000
Os01g0657100
Os01g0657250
Os01g0657400
Os01g0657801
Os01g0658300
Os01g0658400
Os01g0658450
Os01g0658500
Os01g0658600
Os01g0658700
Os01g0658800
Os01g0658900
Os01g0659200
Os01g0659400
Os01g0659800
Os01g0659900
Os01g0660000
Os01g0660100
Os01g0660200
Os01g0660300
Os01g0660400
Os01g0660450
Os01g0660500
Os01g0660550
Os01g0660700
Os01g0660800
Os01g0660850
Os01g0660900
Os01g0661000
Os01g0661200
Os01g0661400
Os01g0661500
Os01g0661601
Os01g0661650
Os01g0661700
Os01g0661750
Os01g0662300
Os01g0662600
Os01g0662700
Os01g0662800
Os01g0663051
Os01g0663300
Os01g0663400
Os01g0663500
Os01g0663800
Os01g0664000
Os01g0664100
Os01g0664200
Os01g0664500
Os01g0665200
Os01g0665250
Os01g0665300
Os01g0665400
Os01g0665500
Os01g0665750
Os01g0665900
Os01g0666000
Os01g0666101
Os01g0666200
Os01g0666400
Os01g0666500
Os01g0666600
Os01g0666800
Os01g0666900
Os01g0666950
Os01g0667000
Os01g0667100
Os01g0667200
Os01g0667400
Os01g0667600
Os01g0667550
Os01g0667700
Os01g0667725
Os01g0667750
Os01g0667800
Os01g0667900
Os01g0668000
Os01g0668100
Os01g0668200
Os01g0668300
Os01g0668400
Os01g0668500
Os01g0668600
Os01g0668700
Os01g0668901
Os01g0669100
Os01g0670100
Os01g0670200
Os01g0670500
Os01g0670600
Os01g0670800
Os01g0672100
Os01g0672166
Os01g0672201
Os01g0672300
Os01g0672400
Os01g0672500
Os01g0672600
Os01g0672700
Os01g0672800
Os01g0751200
Os01g0750300
Os01g0750400
Os01g0750500
Os01g0750600
Os01g0750666
Os01g0750800
Os01g0750900
Os01g0751300
Os01g0751400
Os01g0751600
Os01g0752100
Os01g0752200
Os01g0752300
Os01g0752350
Os01g0752400
Os01g0752500
Os01g0752600
Os01g0752700
Os01g0752800
Os01g0753000
Os01g0753100
Os01g0753150
Os01g0753175
Os01g0753200
Os01g0753300
Os01g0753400
Os01g0753500
Os01g0753800
Os01g0754000
Os01g0754100
Os01g0754200
Os01g0754300
Os01g0754500
Os01g0754700
Os01g0754800
Os01g0755100
Os01g0755500
Os01g0755550
Os01g0755600
Os01g0755700
Os01g0756000
Os01g0756101
Os01g0756200
Os01g0756300
Os01g0756400
Os01g0756501
Os01g0756600
Os01g0756700
Os01g0756900
Os01g0757051
Os01g0757200
Os01g0757301
Os01g0757400
Os01g0757500
Os01g0757600
Os01g0757700
Os01g0757800
Os01g0757900
Os01g0758000
Os01g0758200
Os01g0758300
Os01g0758350
Os01g0758400
Os01g0758450
Os01g0758500
Os01g0758900
Os01g0758950
Os01g0759000
Os01g0759100
Os01g0759200
Os01g0759400
Os01g0759550
Os01g0759700
Os01g0759800
Os01g0759900
Os01g0760000
Os01g0760150
Os01g0760300
Os01g0760400
Os01g0760600
Os01g0760701
Os01g0760800
Os01g0760900
Os01g0761000
Os01g0761100
Os01g0761300
Os01g0761400
Os01g0761500
Os01g0761600
Os01g0761701
Os01g0761800
Os01g0761900
Os01g0762000
Os01g0762300
Os01g0762400
Os01g0762500
Os01g0762601
Os01g0762900
Os01g0763000
Os01g0763100
Os02g0472900
Os02g0473000
Os02g0473200
Os02g0474000
Os02g0474300
Os02g0474700
Os02g0475101
Os02g0475300
Os02g0475400
Os02g0475500
Os02g0476700
Os02g0476901
Os02g0477100
Os02g0477300
Os02g0477401
Os02g0477700
Os02g0478050
Os02g0478300
Os02g0478450
Os02g0478500
Os02g0478600
Os02g0478650
Os02g0478700
Os02g0478900
Os02g0479100
Os02g0479300
Os02g0479700
Os02g0480200
Os02g0480466
Os02g0480800
Os02g0480900
Os02g0480950
Os02g0481000
Os02g0481700
Os02g0481900
Os02g0482200
Os02g0482400
Os02g0483000
Os02g0483500
Os02g0483800
Os02g0484200
Os02g0484390
Os02g0484900
Os02g0484950
Os02g0484975
Os02g0485000
Os02g0485800
Os02g0486400
Os02g0486500
Os02g0487300
Os02g0488600
Os02g0489400
Os02g0489500
Os02g0489525
Os02g0489550
Os02g0489600
Os02g0489700
Os02g0489800
Os02g0490000
Os02g0490500
Os02g0491300
Os02g0491400
Os02g0491600
Os02g0491700
Os02g0491800
Os02g0491900
Os02g0492000
Os02g0492500
Os02g0492600
Os02g0492800
Os02g0492900
Os02g0493050
Os02g0493087
Os02g0493100
Os02g0493200
Os02g0493300
Os02g0493650
Os02g0494000
Os02g0494400
Os02g0494600
Os02g0494700
Os02g0495400
Os02g0495900
Os02g0496100
Os02g0496300
Os02g0496500
Os02g0496700
Os02g0496900
Os02g0497400
Os02g0497500
Os02g0497600
Os02g0497700
Os02g0498100
Os02g0498300
Os02g0498600
Os02g0498633
Os02g0498666
Os02g0498700
Os02g0499000
Os02g0499300
Os02g0499575
Os02g0500250
Os02g0500700
Os02g0501350
Os02g0502300
Os02g0502500
Os02g0503100
Os02g0503350
Os02g0503400
Os02g0503500
Os02g0503700
Os02g0503800
Os02g0503850
Os02g0503900
Os02g0504000
Os02g0504050
Os02g0504100
Os02g0504200
Os02g0504500
Os02g0504700
Os02g0504800
Os02g0504850
Os02g0504900
Os02g0505066
Os02g0505400
Os02g0505500
Os02g0505700
Os02g0506100
Os02g0506400
Os02g0506500
Os02g0506600
Os02g0507100
Os02g0507400
Os02g0507600
Os02g0507900
Os02g0508000
Os02g0508100
Os02g0508500
Os02g0508650
Os02g0508801
Os02g0509500
Os02g0509600
Os02g0510000
Os02g0510100
Os02g0510200
Os02g0510300
Os02g0510400
Os02g0510600
Os02g0511100
Os02g0511400
Os02g0511500
Os02g0511600
Os02g0511800
Os02g0511900
Os02g0511901
Os02g0512000
Os02g0512200
Os02g0512300
Os02g0512400
Os02g0513000
Os02g0513100
Os02g0513400
Os02g0513700
Os02g0513800
Os02g0513976
Os02g0514150
Os02g0514326
Os02g0514500
Os02g0514700
Os02g0514712
Os02g0514750
Os02g0514800
Os02g0515000
Os02g0515100
Os02g0515125
Os02g0515150
Os02g0515200
Os02g0515600
Os02g0516301
Os02g0516400
Os02g0516600
Os02g0516800
Os02g0516901
Os02g0517300
Os02g0517333
Os02g0517366
Os02g0517421
Os02g0517531
Os02g0517564
Os02g0517700
Os02g0517750
Os02g0517900
Os02g0518000
Os02g0518100
Os02g0518400
Os02g0518500
Os02g0518550
Os02g0518600
Os02g0518800
Os02g0518950
Os02g0519100
Os02g0519300
Os02g0519401
Os02g0519700
Os02g0519900
Os02g0519950
Os02g0520000
Os02g0520100
Os02g0520500
Os02g0520750
Os02g0520800
Os02g0521100
Os02g0521300
Os02g0521366
Os02g0521432
Os02g0521500
Os02g0521600
Os02g0521700
Os02g0521800
Os02g0522100
Os02g0522300
Os02g0522700
Os02g0522800
Os02g0523100
Os02g0523201
Os02g0523300
Os02g0523500
Os02g0523650
Os02g0523800
Os02g0524300
Os02g0524550
Os02g0524600
Os02g0524800
Os02g0525100
Os02g0525400
Os02g0525501
Os02g0525600
Os02g0525900
Os02g0526000
Os02g0526400
Os02g0526500
Os02g0526600
Os02g0526650
Os02g0526700
Os02g0527100
Os02g0527200
Os02g0527300
Os02g0527500
Os02g0527600
Os02g0527650
Os02g0527700
Os02g0527800
Os02g0527900
Os02g0676500
Os02g0676800
Os02g0677300
Os02g0677600
Os02g0677700
Os02g0677800
Os02g0678200
Os02g0678300
Os02g0678400
Os02g0678601
Os02g0678800
Os02g0679200
Os02g0679500
Os02g0679700
Os02g0680400
Os02g0680500
Os02g0680600
Os02g0680700
Os02g0681000
Os02g0681100
Os02g0681200
Os02g0681632
Os02g0681700
Os02g0681900
Os02g0682200
Os02g0682300
Os02g0682500
Os02g0682600
Os02g0682700
Os02g0683100
Os02g0683500
Os02g0683800
Os02g0683900
Os02g0684000
Os02g0684100
Os02g0684150
Os02g0684300
Os02g0684400
Os02g0684500
Os02g0684600
Os02g0684800
Os02g0684900
Os02g0685200
Os02g0685350
Os02g0685600
Os02g0685750
Os02g0685900
Os02g0686100
Os02g0686300
Os02g0686400
Os02g0686450
Os02g0686500
Os02g0686600
Os02g0686700
Os02g0686800
Os02g0687200
Os02g0687500
Os02g0687550
Os02g0687600
Os02g0687900
Os02g0688000
Os02g0688200
Os02g0688500
Os02g0688800
Os02g0688900
Os02g0689000
Os02g0689066
Os02g0689132
Os02g0689200
Os02g0689500
Os02g0689550
Os02g0689600
Os02g0689700
Os02g0689800
Os02g0689900
Os02g0690000
Os02g0690200
Os02g0690300
Os02g0690500
Os02g0690550
Os02g0690600
Os02g0690700
Os02g0690800
Os02g0691500
Os02g0691650
Os02g0691800
Os02g0691900
Os02g0692000
Os02g0692700
Os02g0693000
Os02g0693200
Os02g0693400
Os02g0693450
Os02g0693500
Os02g0693700
Os02g0694100
Os02g0694201
Os02g0694300
Os02g0694400
Os02g0694600
Os02g0694700
Os02g0694800
Os02g0694900
Os02g0695050
Os02g0695200
Os02g0695600
Os02g0695700
Os02g0695800
Os02g0695900
Os02g0696200
Os02g0696500
Os02g0696600
Os02g0696650
Os02g0696700
Os02g0696900
Os02g0697200
Os02g0697300
Os02g0697400
Os02g0697450
Os02g0697500
Os02g0697550
Os02g0697600
Os02g0697650
Os02g0697700
Os02g0697800
Os02g0697900
Os02g0698000
Os02g0698100
Os02g0698800
Os02g0699000
Os02g0699150
Os02g0699300
Os02g0699350
Os02g0699400
Os02g0699433
Os02g0699466
Os02g0699500
Os02g0699600
Os02g0699700
Os02g0699800
Os02g0699824
Os02g0699836
Os02g0699850
Os02g0699900
Os02g0700000
Os02g0700100
Os02g0700300
Os02g0700350
Os02g0700400
Os02g0700500
Os02g0700600
Os02g0700650
Os02g0700700
Os02g0700901
Os02g0701300
Os02g0701600
Os02g0701700
Os02g0701900
Os02g0702000
Os02g0702100
Os02g0702300
Os02g0702351
Os02g0702400
Os02g0702500
Os02g0702600
Os02g0702633
Os02g0702700
Os02g0702800
Os02g0703300
Os02g0703600
Os02g0703700
Os02g0703800
Os02g0703900
Os02g0704000
Os02g0704131
Os02g0704262
Os02g0704300
Os02g0704500
Os02g0704600
Os02g0704800
Os02g0704900
Os02g0704933
Os02g0704966
Os02g0705000
Os02g0705100
Os02g0705300
Os02g0705400
Os02g0705500
Os02g0705550
Os02g0705600
Os02g0706400
Os02g0706500
Os02g0706550
Os02g0706600
Os02g0706900
Os02g0707000
Os02g0707051
Os02g0707100
Os02g0707200
Os02g0707900
Os02g0708000
Os02g0708100
Os02g0708200
Os02g0708300
Os02g0708400
Os02g0708500
Os02g0708600
Os02g0709000
Os02g0709100
Os02g0709200
Os02g0709300
Os02g0709350
Os02g0709400
Os02g0709600
Os02g0709701
Os02g0709800
Os02g0709900
Os02g0710102
Os02g0710201
Os02g0710300
Os02g0710500
Os02g0710550
Os02g0710700
Os02g0710800
Os02g0710900
Os02g0710950
Os02g0711000
Os02g0711100
Os02g0711200
Os02g0711300
Os02g0711400
Os02g0711900
Os02g0712000
Os02g0712400
Os02g0712500
Os02g0712512
Os02g0712550
Os02g0712600
Os02g0712650
Os02g0712700
Os02g0712800
Os02g0713250
Os02g0713400
Os02g0713500
Os02g0713700
Os02g0713801
Os02g0713900
Os02g0714000
Os02g0714100
Os02g0714200
Os02g0714300
Os02g0714500
Os02g0714600
Os02g0714700
Os02g0714801
Os02g0715000
Os02g0715200
Os02g0715225
Os02g0715250
Os02g0715300
Os02g0715400
Os02g0716100
Os02g0716500
Os02g0716600
Os02g0716800
Os02g0716950
Os02g0717100
Os02g0717200
Os02g0717300
Os02g0717400
Os02g0717500
Os02g0717550
Os02g0717600
Os02g0717650
Os02g0717700
Os02g0717800
Os02g0717900
Os02g0718000
Os02g0718050
Os02g0718100
Os02g0718600
Os02g0718900
Os02g0718950
Os02g0719000
Os02g0719100
Os02g0719266
Os02g0719600
Os02g0719700
Os02g0719800
Os02g0720000
Os02g0720100
Os02g0720200
Os02g0720250
Os02g0720300
Os02g0720400
Os02g0720450
Os02g0720500
Os02g0720600
Os02g0720700
Os02g0720900
Os02g0721000
Os02g0721100
Os02g0721200
Os02g0721600
Os02g0721700
Os02g0721800
Os02g0721901
Os02g0722001
Os02g0722300
Os02g0722350
Os02g0722400
Os02g0722450
Os02g0722500
Os02g0722600
Os02g0722650
Os02g0722700
Os02g0722800
Os02g0723200
Os02g0723300
Os02g0723400
Os02g0723600
Os02g0723700
Os02g0724000
Os02g0724100
Os02g0724300
Os02g0724450
Os02g0724500
Os02g0724600
Os02g0724850
Os02g0725000
Os02g0725100
Os02g0725200
Os02g0725300
Os02g0725500
Os02g0725600
Os02g0725700
Os02g0725900
Os02g0726000
Os02g0726300
Os02g0726400
Os02g0726500
Os02g0726600
Os02g0726700
Os02g0726833
Os02g0727100
Os02g0727200
Os02g0727300
Os02g0727400
Os02g0727500
Os02g0727700
Os02g0727966
Os02g0728001
Os02g0728100
Os02g0728300
Os02g0728401
Os02g0728500
Os02g0728600
Os02g0728700
Os02g0728850
Os02g0729100
Os02g0729200
Os02g0729300
Os02g0729350
Os02g0729400
Os02g0729500
Os02g0729700
Os02g0729801
Os02g0730000
Os02g0730050
Os02g0730075
Os02g0730100
Os02g0730300
Os02g0730350
Os02g0730400
Os02g0730450
Os02g0730500
Os02g0730600
Os02g0730700
Os02g0730725
Os02g0730751
Os02g0730775
Os02g0730800
Os02g0730900
Os02g0731050
Os02g0731200
Os02g0731300
Os02g0731400
Os02g0731500
Os02g0731600
Os02g0731700
Os02g0731800
Os02g0731900
Os02g0732200
Os02g0732250
Os02g0732300
Os02g0732350
Os02g0732400
Os02g0732500
Os02g0732600
Os02g0732700
Os02g0732800
Os02g0732900
Os02g0733001
Os02g0733166
Os02g0733200
Os02g0733300
Os02g0733400
Os02g0733500
Os02g0733800
Os02g0733900
Os02g0734101
Os02g0734300
Os02g0734400
Os02g0734500
Os02g0734600
Os02g0734800
Os02g0734900
Os02g0735100
Os02g0735150
Os02g0735200
Os02g0735700
Os02g0735800
Os02g0735900
Os02g0736100
Os02g0736150
Os02g0736200
Os02g0736300
Os02g0736400
Os02g0736500
Os02g0736550
Os02g0736600
Os02g0736700
Os02g0736800
Os02g0736900
Os02g0737200
Os02g0737300
Os02g0737401
Os02g0737801
Os02g0737950
Os02g0738100
Os02g0738200
Os02g0738300
Os02g0738350
Os02g0738400
Os02g0738600
Os02g0738750
Os02g0738900
Os02g0738950
Os02g0739000
Os02g0739100
Os02g0739400
Os02g0739600
Os02g0739650
Os02g0739700
Os02g0739900
Os02g0740001
Os02g0740300
Os02g0740400
Os02g0740500
Os02g0740600
Os02g0740700
Os02g0740800
Os02g0740900
Os02g0741000
Os02g0741100
Os02g0741200
Os02g0741300
Os02g0741400
Os02g0741500
Os02g0741700
Os02g0741800
Os02g0741900
Os02g0742000
Os02g0742050
Os02g0742051
Os02g0742100
Os02g0742200
Os02g0742351
Os02g0742500
Os02g0742550
Os02g0742700
Os02g0742800
Os02g0742900
Os02g0743100
Os02g0743200
Os02g0743400
Os02g0743450
Os02g0743500
Os02g0743600
Os02g0743700
Os02g0743800
Os02g0743900
Os02g0744000
Os02g0744100
Os02g0744150
Os02g0744200
Os02g0744501
Os02g0744600
Os02g0744650
Os02g0744666
Os02g0744682
Os02g0744700
Os02g0744800
Os02g0744851
Os02g0744900
Os02g0745000
Os02g0745100
Os02g0745200
Os02g0745250
Os02g0745300
Os02g0745400
Os02g0745600
Os02g0745700
Os02g0745800
Os02g0746000
Os02g0747400
Os02g0747500
Os02g0747600
Os02g0747900
Os02g0748100
Os02g0748300
Os02g0748800
Os02g0749000
Os02g0749100
Os02g0749150
Os02g0749200
Os02g0749250
Os02g0749300
Os02g0749400
Os02g0749450
Os02g0749500
Os02g0749700
Os02g0749800
Os02g0749900
Os02g0750100
Os02g0750200
Os02g0750300
Os02g0750400
Os02g0750500
Os02g0750600
Os02g0750701
Os02g0750800
Os02g0750950
Os02g0751100
Os02g0751300
Os02g0751600
Os02g0751800
Os02g0751900
Os02g0752000
Os02g0752200
Os02g0752250
Os02g0752300
Os02g0752600
Os02g0752701
Os02g0752800
Os02g0753000
Os02g0753100
Os02g0753200
Os02g0753300
Os02g0753400
Os02g0753500
Os02g0753700
Os02g0753800
Os02g0753850
Os02g0753900
Os02g0754000
Os02g0754100
Os02g0754300
Os02g0754400
Os02g0754450
Os02g0754500
Os02g0754600
Os02g0754650
Os02g0754700
Os02g0754800
Os02g0754900
Os02g0755000
Os02g0755200
Os02g0755400
Os02g0755450
Os02g0755500
Os02g0755600
Os02g0755900
Os02g0756032
Os02g0756100
Os02g0756200
Os02g0756600
Os02g0756800
Os02g0756850
Os02g0757100
Os02g0757250
Os02g0757400
Os02g0757700
Os02g0757800
Os02g0757900
Os02g0758000
Os02g0758100
Os02g0758200
Os02g0758800
Os02g0759000
Os02g0759200
Os02g0759400
Os02g0759500
Os02g0759600
Os02g0759700
Os02g0759800
Os02g0759900
Os02g0760000
Os02g0760200
Os02g0760300
Os02g0760400
Os02g0760500
Os02g0760600
Os02g0761000
Os02g0761100
Os02g0761150
Os02g0761200
Os02g0761300
Os02g0761400
Os02g0761500
Os02g0761600
Os02g0761700
Os02g0761900
Os02g0762100
Os02g0762200
Os02g0762300
Os02g0762400
Os02g0762600
Os02g0762800
Os02g0763000
Os02g0763200
Os02g0763501
Os02g0763800
Os02g0763900
Os02g0764100
Os02g0764200
Os02g0764400
Os02g0764500
Os02g0764700
Os02g0765400
Os02g0765600
Os02g0765800
Os02g0765900
Os02g0765925
Os02g0766000
Os02g0766600
Os02g0766700
Os02g0766900
Os02g0767000
Os02g0767050
Os02g0767100
Os02g0767150
Os02g0767200
Os02g0767300
Os02g0767400
Os02g0767500
Os02g0767600
Os02g0767700
Os02g0767800
Os02g0767900
Os02g0768000
Os02g0768100
Os02g0768200
Os02g0768300
Os02g0768400
Os02g0768600
Os02g0768700
Os02g0768750
Os02g0768800
Os02g0768950
Os02g0769100
Os02g0769200
Os02g0769250
Os02g0769700
Os02g0769800
Os02g0769900
Os02g0770000
Os02g0770100
Os02g0770300
Os02g0770500
Os02g0770600
Os02g0770700
Os02g0770800
Os02g0771100
Os02g0771200
Os02g0771400
Os02g0771450
Os02g0771500
Os02g0771600
Os02g0771666
Os02g0771700
Os02g0771800
Os02g0771900
Os02g0772000
Os02g0772100
Os02g0772150
Os02g0772200
Os02g0772300
Os02g0772500
Os02g0772600
Os02g0772650
Os02g0772700
Os02g0773200
Os02g0773300
Os02g0773400
Os02g0773450
Os02g0773500
Os02g0773600
Os02g0773700
Os02g0773732
Os02g0773800
Os02g0774100
Os02g0774200
Os02g0774300
Os02g0774400
Os02g0774500
Os02g0774700
Os02g0774800
Os02g0775050
Os02g0775100
Os02g0775200
Os02g0775300
Os02g0775400
Os02g0775600
Os02g0775900
Os02g0776400
Os02g0776600
Os02g0776700
Os02g0776800
Os02g0776900
Os02g0777001
Os02g0777100
Os02g0777400
Os02g0777700
Os02g0777800
Os02g0777950
Os02g0778200
Os02g0778300
Os02g0778400
Os02g0778500
Os02g0778600
Os02g0778633
Os02g0778666
Os02g0778700
Os02g0778800
Os02g0778801
Os02g0778900
Os02g0779000
Os02g0779200
Os02g0779300
Os02g0779400
Os02g0779500
Os02g0779650
Os02g0779850
Os02g0779900
Os02g0780000
Os02g0780200
Os02g0780500
Os02g0780536
Os02g0780550
Os02g0780600
Os02g0780700
Os02g0780800
Os02g0781000
Os02g0781300
Os02g0781350
Os02g0781400
Os02g0781600
Os02g0781700
Os02g0781800
Os02g0781850
Os02g0781900
Os02g0781966
Os02g0782100
Os02g0782200
Os02g0782300
Os02g0782366
Os02g0782500
Os02g0782550
Os02g0782600
Os02g0782700
Os02g0782800
Os02g0782900
Os02g0783000
Os02g0783050
Os02g0783100
Os02g0783625
Os02g0783650
Os02g0783700
Os02g0784100
Os02g0784400
Os02g0784700
Os02g0784801
Os02g0784900
Os02g0785000
Os02g0785200
Os02g0785600
Os02g0785700
Os02g0785800
Os02g0785900
Os02g0786000
Os02g0786200
Os02g0786400
Os02g0786450
Os02g0786500
Os02g0786900
Os02g0787000
Os02g0787100
Os02g0787200
Os02g0787250
Os02g0787300
Os02g0787400
Os02g0787500
Os02g0787533
Os02g0787600
Os02g0787700
Os02g0787800
Os02g0787966
Os02g0788133
Os02g0788300
Os02g0788400
Os02g0788500
Os02g0788600
Os02g0788700
Os02g0788800
Os02g0789100
Os02g0789150
Os02g0789400
Os02g0789600
Os02g0789700
Os02g0790500
Os02g0790600
Os02g0791200
Os02g0791300
Os02g0791400
Os02g0791450
Os02g0791500
Os02g0791650
Os02g0791700
Os02g0791800
Os02g0792000
Os02g0792100
Os02g0792500
Os02g0792600
Os02g0792800
Os02g0792900
Os02g0793000
Os02g0793100
Os02g0793150
Os02g0793200
Os02g0793300
Os02g0793400
Os02g0793500
Os02g0793600
Os02g0793700
Os02g0793800
Os02g0793850
Os02g0793900
Os02g0794000
Os02g0794300
Os02g0794400
Os02g0794500
Os02g0794600
Os02g0794700
Os02g0794900
Os02g0795000
Os02g0795100
Os02g0795200
Os02g0795300
Os02g0795666
Os02g0795732
Os02g0795800
Os02g0795850
Os02g0795900
Os02g0796000
Os02g0796100
Os02g0796300
Os02g0796400
Os02g0796500
Os02g0796600
Os02g0796700
Os02g0796750
Os02g0796900
Os02g0797100
Os02g0797200
Os02g0797300
Os02g0797400
Os03g0125400
Os03g0125600
Os03g0125650
Os03g0125700
Os03g0125800
Os03g0125900
Os03g0126000
Os03g0126100
Os03g0126300
Os03g0126450
Os03g0126600
Os03g0126700
Os03g0126800
Os03g0314750
Os03g0314800
Os03g0315000
Os03g0315200
Os03g0315400
Os03g0315800
Os03g0316200
Os03g0316900
Os03g0317000
Os03g0317100
Os03g0317300
Os03g0317700
Os03g0317900
Os03g0318025
Os03g0318150
Os03g0318400
Os03g0318500
Os03g0318550
Os03g0318600
Os03g0319000
Os03g0319050
Os03g0319100
Os03g0319200
Os03g0319300
Os03g0319400
Os03g0320000
Os03g0320100
Os03g0320400
Os03g0320600
Os03g0320800
Os03g0320850
Os03g0320875
Os03g0320900
Os03g0321000
Os03g0321100
Os03g0321300
Os03g0321400
Os03g0321500
Os03g0321700
Os03g0321800
Os03g0321900
Os03g0322000
Os03g0322200
Os03g0322500
Os03g0322600
Os03g0322700
Os03g0322800
Os03g0322900
Os03g0323100
Os03g0323200
Os03g0323350
Os03g0323500
Os03g0323600
Os03g0323800
Os03g0323900
Os03g0323950
Os03g0324200
Os03g0324300
Os03g0324600
Os03g0324650
Os03g0324700
Os03g0324800
Os03g0324900
Os03g0325000
Os03g0325133
Os03g0325400
Os03g0325500
Os03g0325600
Os03g0325900
Os03g0326000
Os03g0326100
Os03g0326200
Os03g0326300
[truncated: 4,427 more rows]

## Sheet: Table S5
Table S5. Commen genes in blast-resistant meta-QTLs and heat-tolerant meta-QTLs
Commen genes in blast-resistant meta-QTLs and heat-tolerant meta-QTLs
Os01g0602800
Os01g0603000
Os01g0603100
Os01g0603200
Os01g0603300
Os01g0603500
Os01g0603700
Os01g0603800
Os01g0604000
Os01g0604100
Os01g0604150
Os01g0604500
Os01g0604550
Os01g0604600
Os01g0604700
Os01g0604900
Os01g0605000
Os01g0605100
Os01g0605300
Os01g0605400
Os01g0605500
Os01g0605650
Os01g0605700
Os01g0606000
Os01g0606050
Os01g0606133
Os01g0606166
Os01g0606200
Os01g0606400
Os01g0606900
Os01g0607000
Os01g0607100
Os01g0607200
Os01g0607250
Os01g0607300
Os01g0607400
Os01g0607600
Os01g0607800
Os01g0607900
Os01g0608000
Os01g0608101
Os01g0608200
Os01g0608300
Os01g0608400
Os01g0608900
Os01g0609000
Os01g0609200
Os01g0609300
Os01g0609501
Os01g0609700
Os01g0609900
Os01g0610050
Os01g0610100
Os01g0610300
Os02g0474700
Os02g0475101
Os02g0475300
Os02g0475400
Os02g0475500
Os02g0476700
Os02g0476901
Os02g0477100
Os02g0477300
Os02g0477401
Os02g0477700
Os02g0478050
Os02g0478300
Os02g0478450
Os02g0478500
Os02g0478600
Os02g0478650
Os02g0478700
Os02g0478900
Os02g0479100
Os02g0479300
Os02g0479700
Os02g0480200
Os02g0480466
Os02g0480800
Os02g0480900
Os02g0480950
Os02g0481000
Os02g0481700
Os02g0481900
Os02g0482200
Os02g0482400
Os02g0483000
Os02g0483500
Os02g0676500
Os02g0676800
Os02g0677300
Os02g0677600
Os02g0677700
Os02g0677800
Os02g0678200
Os02g0678300
Os02g0678400
Os02g0678601
Os02g0678800
Os02g0679200
Os02g0679500
Os02g0679700
Os02g0680400
Os02g0680500
Os02g0680600
Os02g0680700
Os02g0681000
Os02g0681100
Os02g0681200
Os02g0681632
Os02g0681700
Os02g0681900
Os02g0682200
Os02g0682300
Os02g0682500
Os02g0682600
Os02g0682700
Os02g0683100
Os02g0683500
Os02g0683800
Os02g0683900
Os02g0684000
Os02g0684100
Os02g0684150
Os02g0684300
Os02g0684400
Os02g0684500
Os02g0684600
Os02g0684800
Os02g0684900
Os02g0685200
Os02g0685350
Os02g0685600
Os02g0685750
Os02g0685900
Os02g0686100
Os02g0686300
Os02g0686400
Os02g0686450
Os02g0686500
Os02g0686600
Os02g0686700
Os02g0686800
Os02g0687200
Os02g0687500
Os02g0687550
Os02g0687600
Os02g0687900
Os02g0688000
Os02g0688200
Os02g0688500
Os02g0688800
Os02g0688900
Os02g0689000
Os02g0689066
Os02g0689132
Os02g0689200
Os02g0689500
Os02g0689550
Os02g0689600
Os02g0689700
Os02g0689800
Os02g0689900
Os02g0690000
Os02g0690200
Os02g0690300
Os02g0690500
Os02g0690550
Os02g0690600
Os02g0690700
Os02g0690800
Os02g0691500
Os02g0691650
Os02g0691800
Os02g0691900
Os02g0692000
Os02g0692700
Os02g0713700
Os02g0713801
Os02g0713900
Os02g0714000
Os02g0714100
Os02g0714200
Os02g0714300
Os02g0714500
Os02g0714600
Os04g0626100
Os04g0626300
Os04g0626400
Os04g0626450
Os04g0626500
Os04g0626600
Os04g0626700
Os04g0626900
Os04g0627000
Os04g0627066
Os04g0627132
Os04g0627200
Os04g0627300
Os04g0627400
Os04g0627900
Os04g0628000
Os04g0628100
Os04g0628200
Os04g0628300
Os04g0628400
Os04g0628600
Os04g0628900
Os04g0629000
Os04g0629100
Os04g0629200
Os04g0629300
Os04g0629400
Os04g0629500
Os04g0629600
Os04g0629700
Os04g0629850
Os04g0630000
Os04g0630100
Os04g0630300
Os04g0630400
Os04g0630500
Os04g0630551
Os04g0630600
Os04g0630700
Os04g0630800
Os04g0630900
Os04g0631000
Os04g0631100
Os04g0631200
Os04g0631300
Os04g0631600
Os04g0631800
Os04g0632000
Os04g0632100
Os04g0632200
Os04g0632300
Os04g0632350
Os04g0632400
Os04g0632500
Os04g0632600
Os04g0632750
Os04g0632901
Os04g0633200
Os04g0633225
Os04g0633250
Os04g0633300
Os04g0633400
Os04g0633500
Os04g0633600
Os04g0633800
Os04g0633850
Os04g0633900
Os04g0633950
Os04g0634000
Os04g0634400
Os04g0634500
Os04g0634600
Os04g0634700
Os04g0634800
Os04g0634900
Os04g0635000
Os04g0635100
Os04g0635201
Os04g0635350
Os04g0635400
Os04g0635450
Os04g0635500
Os04g0635650
Os04g0635700
Os04g0635800
Os04g0635900
Os04g0636000
Os04g0636100
Os04g0636200
Os04g0636300
Os04g0636400
Os04g0636500
Os04g0636550
Os04g0636600
Os04g0636700
Os04g0636750
Os04g0636800
Os04g0636900
Os04g0637000
Os04g0637150
Os04g0637300
Os04g0637400
Os04g0637500
Os04g0638100
Os04g0638300
Os04g0638401
Os04g0638600
Os04g0638700
Os04g0638800
Os04g0638901
Os04g0639000
Os04g0639100
Os04g0639200
Os04g0639300
Os04g0639700
Os04g0639800
Os04g0640200
Os04g0640300
Os04g0640500
Os04g0640600
Os04g0640700
Os04g0640750
Os04g0640800
Os04g0640850
Os04g0640900
Os04g0641000
Os04g0641101
Os04g0641200
Os04g0641250
Os04g0641300
Os04g0641350
Os04g0641400
Os04g0641450
Os05g0107801
Os05g0107900
Os05g0108000
Os05g0108050
Os05g0108100
Os05g0108200
Os05g0108300
Os05g0108350
Os05g0108400
Os05g0108450
Os05g0108500
Os05g0108600
Os05g0108800
Os05g0108950
Os05g0109100
Os05g0109400
Os05g0109600
Os05g0109650
Os05g0109825
Os05g0110000
Os05g0110100
Os05g0110200
Os05g0110300
Os05g0110500
Os05g0110600
Os05g0110700
Os05g0110800
Os05g0110900
Os05g0110925
Os05g0111000
Os05g0111100
Os05g0111200
Os05g0111300
Os05g0111800
Os05g0111900
Os05g0112000
Os05g0112050
Os05g0112101
Os05g0112125
Os05g0112200
Os06g0163000
Os06g0163100
Os06g0163200
Os06g0163300
Os06g0163350
Os06g0163400
Os06g0163450
Os06g0163500
Os06g0163600
Os06g0163701
Os06g0163900
Os06g0164000
Os06g0164100
Os06g0164300
Os06g0164400
Os06g0164500
Os06g0164600
Os06g0164800
Os06g0164900
Os06g0165000
Os06g0165100
Os06g0165300
Os06g0165500
Os06g0526466
Os06g0526600
Os06g0526650
Os06g0526700
Os06g0526800
Os06g0527100
Os06g0527201
Os06g0527300
Os06g0527500
Os06g0527800
Os06g0528300
Os06g0528350
Os07g0255900
Os07g0256200
Os07g0256300
Os07g0256700
Os07g0256866
Os07g0257200
Os07g0257400
Os07g0257600
Os08g0139200
Os08g0139300
Os08g0139400
Os08g0139500
Os08g0139700
Os08g0140300
Os08g0140500
Os08g0140600
Os08g0140700
Os08g0141000
Os08g0141300
Os08g0141400
Os08g0141700
Os08g0142500
Os08g0142900
Os08g0143150
Os08g0143300
Os08g0143400
Os08g0143500
Os08g0143600
Os08g0143700
Os08g0143900
Os08g0144000
Os08g0144100
Os08g0144400
Os08g0145501
Os08g0145600
Os08g0146001
Os08g0147001
Os08g0148267
Os08g0148300
Os08g0148566
Os08g0148600
Os08g0149000
Os08g0149100
Os08g0149333
Os08g0149566
Os08g0149800
Os08g0149850
Os08g0150200
Os08g0150600
Os08g0150700
Os08g0196700
Os08g0196900
Os08g0197000
Os08g0197025
Os08g0197050
Os08g0197100
Os08g0197200
Os08g0197300
Os08g0197400
Os08g0197500
Os08g0197700
Os08g0197800
Os08g0197900
Os08g0197950
Os08g0198000
Os08g0198100
Os08g0198200
Os08g0198300
Os08g0198700
Os08g0198800
Os08g0198900
Os08g0199000
Os08g0199100
Os08g0199200
Os08g0199300
Os08g0199400
Os08g0199525
Os08g0199775
Os08g0200100
Os08g0501700
Os08g0501800
Os08g0501900
Os08g0502000
Os08g0502101
Os08g0502400
Os08g0502600
Os08g0502700
Os08g0502800
Os08g0503000
Os08g0503200
Os08g0503300
Os08g0503400
Os08g0503600
Os08g0503700
Os08g0503800
Os08g0504000
Os08g0504200
Os08g0504400
Os08g0504500
Os08g0504600
Os08g0504700
Os08g0504800
Os08g0504900
Os08g0505001
Os08g0505200
Os08g0505250
Os08g0505300
Os08g0505700
Os08g0505900
Os08g0506000
Os08g0506100
Os08g0506225
Os08g0506350
Os08g0506400
Os08g0506500
Os08g0506700
Os08g0506850
Os08g0507000
Os08g0507100
Os08g0507200
Os08g0507701
Os08g0507702
Os08g0508000
Os08g0508100
Os08g0508500
Os08g0508600
Os08g0508700
Os08g0508800
Os08g0509100
Os08g0509200
Os08g0509300
Os08g0509400
Os08g0509450
Os08g0509500
Os08g0509600
Os08g0510101
Os08g0510300
Os08g0510400
Os08g0510500
Os08g0510601
Os08g0510700
Os08g0510750
Os08g0510800
Os08g0510900
Os08g0511000
Os08g0511200
Os08g0511400
Os08g0511500
Os08g0511600
Os08g0511700
Os08g0511800
Os08g0511900
Os08g0512100
Os08g0512200
Os08g0512300
Os08g0512400
Os08g0512500
Os08g0512600
Os08g0512700
Os08g0512801
Os08g0512900
Os08g0513000
Os08g0513051
Os08g0513100
Os08g0513300
Os08g0513600
Os08g0513700
Os08g0514000
Os08g0514033
Os08g0514066
Os08g0514100
Os08g0514300
Os08g0514600
Os08g0515000
Os08g0515600
Os08g0515700
Os08g0515800
Os08g0515900
Os08g0516000
Os09g0311600
Os09g0313500
Os09g0313550
Os09g0313600
Os09g0314200
Os09g0314300
Os09g0314333
Os09g0314400
Os09g0314500
Os09g0314800
Os09g0314900
Os09g0315000
Os09g0315050
Os09g0315100
Os09g0315200
Os09g0315700
Os09g0315750
Os09g0315800
Os09g0316000
Os09g0316400
Os09g0317700
Os09g0318600
Os09g0319701
Os09g0319800
Os09g0320201
Os09g0320400
Os09g0321000
Os09g0321150
Os09g0321200
Os09g0321500
Os09g0321900
Os09g0322000
Os09g0322100
Os09g0322200
Os09g0322300
Os09g0322400
Os09g0322500
Os09g0322600
Os09g0322800
Os09g0322900
Os09g0323000
Os09g0323100
Os09g0323150
Os09g0323400
Os09g0323500
Os09g0323700
Os09g0323900
Os09g0324000
Os09g0324200
Os09g0324300
Os09g0324400
Os09g0325000
Os09g0325100
Os09g0325140
Os09g0325220
Os09g0325300
Os09g0325366
Os09g0325700
Os09g0482740
Os09g0482761
Os09g0482780
Os09g0482800
Os09g0482821
Os09g0482840
Os09g0482860
Os09g0482900
Os09g0483100
Os09g0483150
Os09g0483200
Os09g0483300
Os09g0483350
Os09g0483400
Os09g0483500
Os09g0483600
Os09g0483700
Os09g0483800
Os09g0484200
Os09g0484300
Os09g0484800
Os09g0484900
Os09g0485050
Os09g0485201
Os09g0485500
Os09g0485600
Os09g0485800
Os09g0485900
Os09g0485950
Os09g0486000
Os09g0486375
Os09g0486500
Os09g0486700
Os09g0486900
Os09g0487100
Os09g0487150
Os09g0487200
Os09g0487500
Os09g0487600
Os09g0487700
Os09g0487900
Os09g0488000
Os09g0488600
Os09g0488700
Os09g0488750
Os09g0488800
Os09g0489200
Os09g0489500
Os09g0489800
Os09g0490200
Os09g0490400
Os09g0490750
Os09g0491100
Os09g0491238
Os09g0491532
Os09g0491596
Os09g0491612
Os09g0491628
Os09g0491644
Os09g0491652
Os09g0491660
Os09g0491676
Os09g0491692
Os09g0491708
Os09g0491740
Os09g0491756
Os09g0491772
Os09g0491780
Os09g0491788
Os09g0491789
Os09g0491820
Os09g0491822
Os09g0491852
Os09g0491868
Os09g0492700
Os09g0492733
Os09g0492800
Os09g0492900
Os09g0493000
Os09g0493200
Os09g0493400
Os09g0493500
Os09g0493600
Os09g0493700
Os09g0493800
Os09g0494200
Os09g0494300
Os09g0494500
Os09g0494600
Os09g0494800
Os09g0495000
Os09g0495100
Os09g0495200
Os09g0495300
Os09g0495500
Os09g0496250
Os09g0497000
Os09g0497100
Os09g0497400
Os09g0497500
Os09g0497600
Os09g0497700
Os09g0497900
Os09g0498000
Os09g0498100
Os09g0498200
Os09g0498300
Os09g0498400
Os09g0498500
Os09g0498600
Os09g0498700
Os09g0498800
Os09g0499000
Os09g0509800
Os09g0509900
Os09g0510000
Os09g0510200
Os09g0510500
Os09g0510700
Os09g0510900
Os09g0511000
Os09g0511200
Os09g0511300
Os09g0511500
Os09g0511600
Os09g0511700
Os09g0511900
Os09g0512000
Os09g0512066
Os09g0512200
Os09g0512700
Os10g0337500
Os10g0337600
Os10g0337700
Os10g0338500
Os10g0338858
Os10g0339182
Os10g0339290
Os10g0339400
Os10g0339532
Os10g0339600
Os10g0339650
Os10g0340100
Os11g0176300
Os11g0177200
Os11g0525900
Os11g0526000
Os11g0526200
Os11g0526800
Os11g0526900
Os11g0527000
Os11g0527100
Os11g0527150
Os11g0527250
Os11g0527300
Os11g0527400
Os11g0527500
Os11g0527700
Os11g0528200
Os11g0528300
Os11g0528400
Os11g0528500
Os11g0653300
Os11g0654000
Os11g0654100
Os11g0654400
Os11g0654800
Os11g0655000
Os11g0655100
Os11g0655200
Os11g0655300
Os11g0655700
Os11g0655800
Os11g0655900
Os11g0656000
Os11g0656100
Os11g0656201
Os11g0656400
Os11g0656500
Os11g0656601
Os11g0656700
Os11g0657000
Os11g0657050
Os11g0657100
Os11g0657200
Os11g0657300
Os11g0657400
Os11g0657700
Os11g0657850
Os11g0657900
Os11g0658700
Os11g0658800
Os11g0658900
Os11g0658950
Os11g0659200
Os11g0659400
Os11g0659450
Os11g0659500
Os11g0659600
Os11g0659700
Os11g0660000
Os11g0660300
Os11g0660400
Os11g0660500
Os11g0660700
Os11g0661000
Os11g0661101
Os11g0661200
Os11g0661300
Os11g0661350
Os11g0661400
Os11g0661600
Os11g0661700
Os11g0661800
Os11g0661900
Os11g0662100
Os11g0662950
Os11g0663100
Os11g0686900
Os11g0687001
Os11g0687100
Os11g0687200
Os11g0687800
Os11g0687900
Os11g0688000
Os11g0688200
Os11g0688832
Os11g0689000
Os11g0689100
Os11g0689300
Os11g0689400
Os11g0689500
Os11g0689650
Os11g0689800
Os11g0690066
Os11g0690154
Os11g0690332
Os11g0690466
Os11g0690866
Os11g0691050
Os11g0691100
Os11g0691190
Os11g0691280
Os11g0691300
Os11g0691400
Os11g0691500
Os11g0691600
Os11g0691650
Os11g0691700
Os11g0691800
Os11g0692000
Os11g0692400
Os11g0692500
Os11g0693750
Os11g0693800
Os11g0693900
Os11g0694100
Os11g0694125
Os11g0694150
Os11g0694500
Os11g0695000
Os11g0695400
Os11g0695800
Os11g0695900
Os11g0695975
Os11g0696200
Os11g0696400
Os11g0696501
Os11g0696600
Os11g0696750
Os11g0696900
Os11g0697001
Os11g0697100
Os11g0697350
Os11g0697600
Os11g0698567
Os11g0699532
Os11g0700100
Os11g0700500
Os11g0700900
Os11g0701000
Os11g0701100
Os11g0701200
Os11g0701400
Os11g0701500
Os11g0701600
Os11g0701700
Os11g0701800
Os11g0701900
Os11g0702000
Os11g0702100
Os11g0702200
Os12g0133100
Os12g0133201
Os12g0133300
Os12g0133350
Os12g0133400
Os12g0133500
Os12g0133600
Os12g0133700
Os12g0133750
Os12g0133800
Os12g0133850
Os12g0133900
Os12g0133950
Os12g0134000
Os12g0134200
Os12g0134300
Os12g0134500
Os12g0134700
Os12g0134900
Os12g0135000
Os12g0135051
Os12g0135100
Os12g0135200
Os12g0135300
Os12g0135500
Os12g0135700
Os12g0135800
Os12g0135850
Os12g0135900
Os12g0136100
Os12g0136200
Os12g0136300
Os12g0136500
Os12g0136600
Os12g0136900
Os12g0136950
Os12g0137000
Os12g0137100
Os12g0137200
Os12g0137300
Os12g0137400
Os12g0137500
Os12g0137600
Os12g0137700
Os12g0138000
Os12g0138050
Os12g0138100
Os12g0138166
Os12g0138200
Os12g0138500
Os12g0138600
Os12g0138700
Os12g0138800
Os12g0138900
Os12g0139100
Os12g0139300
Os12g0139350
Os12g0139400
Os12g0139500
Os12g0139600
Os12g0139700
Os12g0139800
Os12g0140000
Os12g0140050
Os12g0140200
Os12g0140266
Os12g0140300
Os12g0140550
Os12g0140600
Os12g0140700
Os12g0141000
Os12g0141050
Os12g0141100
Os12g0141400
Os12g0141500
Os12g0141600
Os12g0141800
Os12g0141900
Os12g0142600
Os12g0142900
Os12g0143100
Os12g0143200
Os12g0143300
Os12g0143400
Os12g0143750
Os12g0143800
Os12g0143900
Os12g0143950
Os12g0144000
Os12g0144200
Os12g0144401
Os12g0144600
Os12g0261300
Os12g0261450
Os12g0261575
Os12g0262100
Os12g0262700
Os12g0263000
Os12g0263050
Os12g0263100
Os12g0263200
Os12g0263600
Os12g0263800
Os12g0263900
Os12g0264500
Os12g0264650
Os12g0264800
Os12g0265100
Os12g0265201
Os12g0265400
Os12g0265600
Os12g0265701
Os12g0265800
Os12g0266000
Os12g0266200
Os12g0266401
Os12g0267064
Os12g0267100
Os12g0267200
Os11g0683800
Os11g0684000
Os11g0684100
Os11g0684400
Os11g0684700
Os11g0685100
Os11g0685200
Os11g0685400
Os11g0685500
Os11g0685600
Os11g0685700
Os11g0686100
Os11g0686250
Os11g0686400
Os11g0686450
Os11g0686500

## Sheet: Table S6
Table S6. Differently expressed genes （Gene ID converted from MSU to RAP type）in CO under 35˚C and blast stresses
Differently expressed genes in CO under 35˚C and blast stresses
Os05g0261700
Os11g0642400
Os06g0164300
Os11g0256900
Os05g0166600
Os04g0340300
Os11g0242200
Os07g0664600
Os05g0247800
Os09g0471200
Os07g0129800
Os04g0352400
Os01g0196300
Os07g0529000
Os04g0268700
Os03g0291500
Os07g0538000
Os06g0725100
Os11g0475000
Os11g0133001
Os02g0616600
Os07g0124900
Os04g0381500
Os03g0437200
Os09g0447300
Os05g0228000
Os04g0225700
Os04g0659300
Os04g0178300
Os06g0592500
Os06g0191500
Os01g0963000
Os08g0140300
Os11g0673200
Os05g0258200
Os09g0509500
Os03g0745000
Os04g0458600
Os02g0770500
Os01g0353400
Os08g0477100
Os01g0715201
Os07g0482900
Os04g0486950
Os07g0179700
Os06g0162800
Os06g0568600
Os02g0466400
Os06g0725000
Os05g0258400
Os06g0521500
Os03g0830500
Os01g0912800
Os09g0353200
Os11g0672200
Os09g0431100
Os08g0190100
Os07g0575900
Os12g0240900
Os03g0448200
Os06g0210900
Os10g0380100
Os09g0368200
Os01g0768333
Os02g0467600
Os07g0147500
Os07g0542600
Os02g0808300
Os01g0209700
Os07g0416900
Os04g0180400
Os06g0586000
Os01g0124500
Os03g0660300
Os04g0179700
Os01g0124100
Os08g0173000
Os11g0603000
Os01g0644000
Os08g0448000
Os01g0159000
Os08g0207800
Os10g0360100
Os03g0734300
Os12g0130200
Os04g0292150
Os04g0369600
Os04g0623500
Os12g0486900
Os06g0671600
Os01g0138800
Os04g0468600
Os03g0168300
Os02g0135300
Os07g0518100
Os06g0522300
Os04g0664900
Os07g0126401
Os04g0370900
Os06g0249350
Os03g0153900
Os04g0688300
Os09g0491756
Os06g0133300
Os01g0124401
Os01g0185900
Os01g0326300
Os03g0661600
Os02g0640500
Os02g0783600
Os08g0507100
Os03g0142500
Os11g0587600
Os01g0348900
Os05g0546400
Os03g0826900
Os05g0296800
Os03g0122300
Os04g0468000
Os03g0654700
Os12g0576750
Os03g0183000
Os06g0244000
Os04g0664600
Os02g0758000
Os09g0561000
Os11g0156600
Os01g0524100
Os02g0227100
Os01g0389200
Os10g0463800
Os04g0578000
Os10g0558750
Os05g0324700
Os08g0231400
Os11g0643100
Os06g0248600
Os10g0340301
Os01g0374501
Os11g0592100
Os02g0569900
Os02g0702300
Os02g0730000
Os01g0104200
Os02g0575900
Os01g0841700
Os09g0323500
Os12g0437800
Os09g0555800
Os12g0491800
Os01g0764800
Os11g0677101
Os03g0277600
Os08g0203400
Os09g0384900
Os02g0571900
Os08g0351300
Os09g0432300
Os09g0547500
Os05g0370700
Os01g0773800
Os02g0125500
Os07g0129900
Os08g0260800
Os04g0150300
Os04g0524500
Os05g0546300
Os03g0318500
Os12g0592900
Os04g0345500
Os06g0561000
Os04g0179100
Os08g0331800
Os04g0179200
Os07g0664900
Os03g0348900
Os04g0369300
Os03g0576200
Os11g0540600
Os04g0325300
Os02g0624300
Os11g0182200
Os09g0255200
Os08g0509100
Os04g0684100
Os03g0405500
Os03g0595600
Os03g0838400
Os02g0168200
Os08g0544400
Os02g0211600
Os11g0700900
Os10g0504700
Os04g0316200
Os07g0429600
Os08g0514066
Os02g0569400
Os05g0442700
Os06g0649000
Os06g0637400
Os09g0561500
Os07g0162000
Os12g0550800
Os06g0549900
Os01g0586800
Os08g0173300
Os07g0169600
Os05g0399300
Os07g0526600
Os08g0105700
Os03g0676400
Os01g0623200
Os03g0326200
Os01g0113200
Os07g0587300
Os01g0609900
Os04g0370100
Os04g0654500
Os01g0644900
Os02g0327500
Os01g0946700
Os04g0500600
Os01g0864200
Os05g0478700
Os07g0537900
Os02g0165400
Os07g0442900
Os01g0661750
Os05g0171900
Os04g0685500
Os05g0575000
Os05g0576500
Os01g0124650
Os06g0224200
Os04g0352066
Os02g0654700
Os11g0303800
Os04g0344100
Os01g0141000
Os09g0491740
Os01g0795900
Os02g0539200
Os04g0597600
Os06g0215500
Os10g0379100
Os10g0504900
Os11g0594000
Os08g0112300
Os07g0629500
Os12g0434400
Os01g0653300
Os04g0369200
Os12g0211900
Os07g0677200
Os04g0678400
Os06g0530600
Os07g0542400
Os12g0470700
Os01g0713200
Os08g0189900
Os03g0363100
Os09g0551000
Os04g0688600
Os03g0291200
Os06g0313440
Os02g0526400
Os06g0356800
Os09g0443200
Os04g0399300
Os10g0450900
Os09g0538600
Os03g0277700
Os12g0258700
Os08g0508800
Os04g0514600
Os07g0643700
Os04g0178400
Os01g0946600
Os05g0473000
Os04g0371100
Os01g0615100
Os12g0455000
Os04g0635000
Os09g0472100
Os10g0109600
Os07g0643000
Os11g0676050
Os04g0664500
Os06g0666100
Os10g0536400
Os10g0491500
Os08g0498600
Os05g0125500
Os02g0559800
Os11g0549300
Os05g0475400
Os08g0137900
Os10g0155500
Os02g0639300
Os09g0129800
Os02g0783700
Os06g0129100
Os08g0473900
Os04g0121300
Os03g0664800
Os01g0361000
Os03g0437100
Os03g0627900
Os12g0418600
Os01g0862800
Os02g0720600
Os04g0356600
Os04g0573900
Os02g0753700
Os04g0597800
Os07g0677600
Os07g0538200
Os01g0721200
Os04g0684900
Os02g0626600
Os01g0280500
Os02g0134300
Os02g0282000
Os02g0677300
Os12g0555000
Os06g0127100
Os01g0885700
Os02g0181300
Os04g0286300
Os06g0314501
Os02g0699000
Os06g0598800
Os03g0266300
Os04g0339400
Os08g0540900
Os10g0392400
Os10g0478300
Os04g0487400
Os03g0407900
Os07g0147550
Os10g0416500
Os04g0571700
Os05g0550700
Os03g0237500
Os03g0341600
Os04g0107900
Os11g0490900
Os12g0191601
Os06g0200800
Os02g0218700
Os11g0688200
Os07g0161700
Os05g0162000
Os10g0562900
Os01g0638000
Os01g0597600
Os12g0506500
Os05g0580000
Os08g0428200
Os06g0682900
Os02g0209300
Os06g0133500
Os06g0192800
Os10g0537800
Os01g0796000
Os06g0671300
Os11g0173100
Os02g0712700
Os02g0540700
Os03g0561400
Os02g0748200
Os12g0567800
Os09g0518200
Os06g0316800
Os02g0568600
Os03g0266900
Os05g0328632
Os01g0508100
Os01g0892500
Os01g0879300
Os04g0322100
Os03g0184550
Os05g0451300
Os05g0509500
Os02g0511400
Os04g0581000
Os07g0123200
Os07g0127500
Os01g0837000
Os07g0417766
Os05g0145100
Os01g0699500
Os01g0863100
Os02g0759400
Os04g0401700
Os11g0702100
Os01g0793800
Os04g0109100
Os04g0611600
Os08g0137800
Os03g0660400
Os01g0699600
Os12g0170800
Os11g0701500
Os01g0575200
Os02g0733500
Os03g0700700
Os06g0673800
Os11g0210201
Os01g0598200
Os06g0586150
Os05g0263100
Os11g0592000
Os12g0629300
Os11g0684000
Os04g0206600
Os02g0227500
Os02g0682300
Os10g0566400
Os10g0187366
Os08g0203201
Os09g0400400
Os02g0736900
Os10g0440500
Os09g0120033
Os09g0368500
Os01g0763750
Os03g0826800
Os05g0552800
Os10g0493600
Os03g0198600
Os01g0940700
Os02g0211200
Os07g0440300
Os05g0407100
Os04g0365100
Os08g0474866
Os04g0630600
Os01g0155100
Os07g0613000
Os09g0532000
Os04g0627900
Os02g0562600
Os08g0508000
Os03g0673400
Os10g0326800
Os07g0138200
Os10g0361000
Os07g0656200
Os05g0421900
Os07g0106200
Os07g0683200
Os03g0660500
Os08g0518800
Os01g0864500
Os01g0771000
Os01g0113300
Os06g0599200
Os09g0444900
Os02g0622500
Os07g0620600
Os01g0944100
Os09g0526600
Os11g0106100
Os10g0517500
Os01g0950300
Os12g0105600
Os01g0839100
Os04g0679000
Os01g0136700
Os05g0576600
Os02g0649300
Os02g0215200
Os10g0388600
Os01g0825800
Os11g0274300
Os07g0129300
Os04g0469000
Os01g0186900
Os04g0517100
Os01g0795700
Os05g0577500
Os03g0182800
Os07g0125600
Os06g0335975
Os01g0712700
Os01g0386500
Os02g0199000
Os02g0467000
Os12g0571000
Os07g0126301
Os11g0703900
Os09g0552600
Os03g0790500
Os02g0740400
Os01g0155200
Os04g0489600
Os03g0776400
Os03g0829000
Os06g0603300
Os08g0557800
Os06g0552000
Os07g0539900
Os12g0628600
Os09g0561400
Os11g0131900
Os09g0513000
Os06g0202700
Os12g0432600
Os02g0629000
Os01g0140700
Os09g0129500
Os01g0915900
Os12g0555200
Os04g0538000
Os03g0183500
Os12g0138900
Os04g0524400
Os03g0289800
Os02g0755400
Os07g0686800
Os02g0165100
Os01g0124200
Os10g0159033
Os06g0683400
Os07g0537600
Os08g0447900
Os10g0445900
Os03g0356526
Os09g0570100
Os06g0215600
Os02g0530300
Os03g0267000
Os01g0930400
Os09g0417600
Os06g0203600
Os03g0693500
Os04g0301500
Os03g0320100
Os03g0322200
Os01g0257300
Os06g0121800
Os02g0226200
Os06g0587000
Os09g0571100
Os03g0126900
Os04g0103500
Os03g0255900
Os03g0305200
Os11g0151400
Os08g0154300
Os03g0830400
Os06g0569300
Os08g0136700
Os10g0147200
Os03g0727600
Os11g0273700
Os01g0850550
Os06g0200600
Os06g0726300
Os07g0116900
Os11g0675200
Os03g0356414
Os06g0325900
Os12g0270900
Os03g0133100
Os06g0133400
Os04g0619000
Os03g0225900
Os03g0802500
Os10g0572900
Os06g0317100
Os12g0150200
Os02g0274100
Os03g0244200
Os05g0312600
Os01g0543600
Os10g0538200
Os01g0742400
Os06g0128800
Os07g0654450
Os08g0189700
Os08g0500700
Os02g0310825
Os07g0417200
Os02g0120100
Os05g0468900
Os07g0538300
Os08g0448100
Os11g0257200
Os03g0626600
Os03g0734100
Os01g0856900
Os06g0569500
Os01g0510200
Os05g0299500
Os01g0863300
Os04g0633900
Os04g0500700
Os07g0541900
Os05g0115100
Os09g0483400
Os03g0286900
Os07g0569800
Os04g0610400
Os08g0168000
Os02g0314600
Os07g0631700
Os05g0539800
Os05g0427400
Os02g0582900
Os06g0314600
Os08g0286500
Os10g0423900
Os02g0749500
Os07g0664500
Os09g0457900
Os07g0125500
Os12g0632700
Os03g0829200
Os12g0639800
Os04g0630800
Os02g0259900
Os02g0693400
Os12g0503000
Os01g0597800
Os08g0520600
Os01g0134700
Os01g0826400
Os10g0501500
Os07g0526400
Os03g0723700
Os01g0940800
Os03g0321700
Os11g0569600
Os04g0653700
Os10g0513900
Os10g0546400
Os12g0257600
Os03g0815100
Os05g0194900
Os01g0722700
Os06g0662550
Os03g0231600
Os01g0176200
Os09g0378700
Os02g0523500
Os10g0389200
Os02g0822900
Os12g0431100
Os07g0621600
Os03g0820400
Os04g0149300
Os02g0136000
Os10g0419100
Os01g0128000
Os03g0734500
Os08g0474000
Os06g0617900
Os01g0284900
Os08g0118000
Os11g0592200
Os04g0690800
Os06g0587100
Os07g0130800
Os01g0695800
Os05g0474800
Os12g0283100
Os02g0731500
Os01g0687400
Os04g0633300
Os06g0698812
Os10g0468500
Os03g0387300
Os08g0189850
Os04g0533900
Os04g0227200
Os10g0528100
Os04g0430600
Os09g0255400
Os07g0194500
Os02g0514500
Os02g0191300
Os04g0583000
Os03g0803100
Os11g0229700
Os11g0482200
Os01g0674400
Os04g0119400
Os03g0393700
Os03g0351700
Os03g0749300
Os02g0251900
Os09g0121900
Os01g0728300
Os12g0632800
Os02g0759500
Os01g0757500
Os01g0714600
Os02g0211800
Os12g0570700
Os10g0419400
Os02g0705400
Os06g0675600
Os02g0807000
Os03g0197900
Os01g0952900
Os01g0741900
Os03g0288000
Os06g0207000
Os01g0706600
Os09g0561450
Os05g0550100
Os05g0583000
Os08g0260600
Os12g0605500
Os09g0271100
Os03g0709000
Os03g0324600
Os02g0738200
Os03g0743500
Os02g0638650
Os12g0629600
Os01g0214200
Os01g0823700
Os06g0662200
Os09g0417800
Os09g0328600
Os11g0108000
Os01g0370000
Os06g0651000
Os04g0581100
Os02g0306401
Os03g0270000
Os06g0215900
Os06g0684900
Os04g0379600
Os08g0423500
Os07g0241700
Os04g0390100
Os03g0191900
Os03g0564200
Os04g0571300
Os05g0538250
Os01g0916000
Os11g0227800
Os01g0176000
Os03g0181100
Os04g0369066
Os06g0703800
Os03g0193400
Os01g0548750
Os06g0588200
Os08g0542000
Os04g0559400
Os10g0535800
Os06g0125200
Os05g0278500
Os08g0138700
Os03g0412400
Os03g0264300
Os11g0303600
Os09g0452700
Os02g0571100
Os06g0168500
Os05g0462700
Os09g0341600
Os03g0859700
Os11g0664400
Os11g0183900
Os12g0547600
Os04g0103700
Os05g0130300
Os01g0626400
Os11g0474583
Os10g0393800
Os01g0920700
Os02g0733900
Os07g0251200
Os02g0561800
Os02g0560600
Os11g0649700
Os12g0138050
Os11g0227100
Os01g0768600
Os11g0154500
Os04g0654400
Os03g0803500
Os04g0556400
Os04g0521700
Os07g0127600
Os09g0513100
Os07g0669700
Os11g0667000
Os04g0629300
Os07g0617000
Os01g0253900
Os10g0111400
Os10g0501300
Os10g0485800
Os02g0242900
Os07g0650600
Os03g0194900
Os12g0504900
Os01g0631800
Os02g0455400
Os02g0521100
Os12g0597500
Os02g0218200
Os03g0255100
Os11g0208800
Os07g0522500
Os07g0643300
Os10g0547900
Os02g0748300
Os03g0589500
Os01g0364800
Os09g0472200
Os10g0563800
Os02g0161900
Os02g0805200
Os03g0327800
Os08g0127100
Os12g0616500
Os01g0376600
Os01g0816100
Os10g0549550
Os07g0132500
Os08g0476900
Os05g0529700
Os10g0512400
Os01g0512400
Os09g0356800
Os02g0286850
Os01g0888800
Os11g0649900
Os02g0214900
Os01g0721300
Os04g0405300
Os06g0649700
Os04g0502100
Os01g0830700
Os05g0412500
Os03g0285800
Os01g0237750
Os03g0643300
Os07g0123800
Os02g0520100
Os10g0490800
Os12g0153200
Os11g0536000
Os04g0399600
Os12g0564100
Os06g0306300
Os04g0594400
Os04g0599000
Os05g0187100
Os01g0705700
Os01g0766300
Os04g0450600
Os04g0469300
Os04g0371200
Os02g0568700
Os04g0682100
Os01g0650200
Os01g0219300
Os07g0638400
Os09g0517200
Os06g0482901
Os01g0558700
Os06g0724900
Os02g0827900
Os02g0139100
Os02g0119600
Os03g0267200
Os11g0701400
Os02g0720500
Os09g0454600
Os08g0173600
Os07g0169300
Os09g0542900
Os01g0681200
Os10g0452300
Os01g0178900
Os11g0704500
Os01g0313500
Os04g0508800
Os06g0202100
Os12g0624200
Os01g0629600
Os04g0395800
Os05g0149400
Os04g0686000
Os01g0498300
Os06g0218300
Os06g0215100
Os06g0229200
Os07g0573200
Os12g0583700
Os02g0218800
Os01g0976300
Os08g0485400
Os05g0253200
Os01g0892800
Os08g0182400
Os03g0218500
Os11g0612300
Os07g0271600
Os05g0555700
Os03g0655700
Os04g0619400
Os01g0949300
Os10g0442950
Os08g0544700
Os02g0562200
Os12g0131150
Os03g0146400
Os05g0402900
Os04g0117900
Os01g0949500
Os01g0213400
Os07g0480800
Os12g0117100
Os02g0185300
Os07g0590100
Os01g0946500
Os11g0537400
Os07g0580300
Os05g0125300
Os06g0294600
Os06g0303400
Os06g0670300
Os01g0137950
Os06g0147600
Os03g0301200
Os04g0371000
Os01g0949750
Os05g0519200
Os10g0380800
Os05g0466600
Os06g0158000
Os04g0543600
Os01g0511100
Os01g0725400
Os05g0368000
Os07g0677300
Os11g0491400
Os12g0127200
Os10g0111100
Os05g0471350
Os07g0578333
Os08g0485800
Os06g0493100
Os08g0141400
Os12g0604700
Os02g0737401
Os10g0391400
Os04g0464100
Os01g0955100
Os02g0806900
Os01g0214500
Os12g0230600
Os02g0201300
Os01g0660200
Os06g0354700
Os08g0331900
Os07g0134600
Os04g0527700
Os12g0630200
Os09g0456800
Os01g0194300
Os07g0525900
Os12g0595800
Os10g0469700
Os05g0287800
Os07g0603600
Os08g0189600
Os01g0138300
Os04g0571200
Os08g0113000
Os07g0190000
Os07g0695400
Os01g0601675
Os10g0504650
Os12g0609900
Os01g0831300
Os09g0339000
Os01g0165000
Os10g0142600
Os04g0634700
Os12g0183250
Os01g0256500
Os08g0482600
Os02g0107700
Os06g0578700
Os03g0265600
Os12g0448900
Os01g0246700
Os11g0677000
Os04g0475600
Os12g0477400
Os04g0530600
Os01g0727700
Os09g0572900
Os12g0590900
Os04g0688100
Os01g0602500
Os05g0155800
Os06g0602500
Os02g0469300
Os05g0181700
Os06g0127000
Os09g0541100
Os09g0571200
Os01g0100900
Os05g0145400
Os09g0464000
Os11g0207400
Os10g0515900
Os07g0638100
Os01g0699400
Os05g0533301
Os12g0548401
Os10g0464000
Os07g0550500
Os02g0551700
Os10g0361900
Os01g0816500
Os09g0551400
Os10g0159167
Os05g0247100
Os05g0211700
Os08g0205900
Os11g0520900
Os01g0734000
Os01g0184100
Os06g0230400
Os02g0231700
Os03g0820300
Os05g0533350
Os05g0562300
Os06g0147300
Os12g0123800
Os10g0389100
Os12g0555500
Os03g0838800
Os09g0379900
Os01g0933900
Os07g0271000
Os06g0166500
Os11g0175400
Os11g0117900
Os06g0316950
Os05g0384300
Os10g0463900
Os11g0673100
Os12g0621900
Os10g0357900
Os02g0592000
Os01g0949700
Os01g0314100
Os04g0654000
Os02g0712600
Os08g0229601
Os04g0677300
Os05g0550800
Os09g0426000
Os06g0271300
Os10g0101200
Os07g0680000
Os01g0796400
Os01g0609300
Os02g0122100
Os10g0490100
Os02g0117200
Os06g0498800
Os09g0482600
Os04g0667800
Os11g0208700
Os01g0912850
Os01g0960200
Os04g0606200
Os11g0660500
Os05g0421600
Os06g0529900
Os08g0138200
Os04g0450400
Os05g0100600
Os10g0324100
Os09g0341500
Os06g0200000
Os05g0368100
Os11g0673600
Os05g0426200
Os02g0733400
Os02g0211000
Os06g0354500
Os02g0669100
Os09g0507600
Os01g0821600
Os01g0839900
Os01g0917500
Os02g0129800
Os04g0669600
Os03g0835900
Os06g0727200
Os09g0358000
Os09g0482100
Os09g0440300
Os01g0269000
Os03g0792800
Os06g0522100
Os10g0100500
Os02g0667300
Os04g0517700
Os05g0565900
Os12g0556500
Os06g0246000
Os06g0671150
Os05g0462400
Os03g0647400
Os11g0274700
Os11g0133700
Os02g0303100
Os08g0374701
Os10g0481000
Os03g0693400
Os10g0418900
Os05g0166300
Os04g0636100
Os05g0113500
Os04g0671100
Os01g0130000
Os04g0647800
Os02g0472700
Os07g0550900
Os02g0614966
Os02g0671100
Os02g0582600
Os09g0412400
Os08g0423600
Os02g0134200
Os01g0686200
Os05g0541100
Os02g0527900
Os04g0445100
Os09g0400600
Os07g0131375
Os10g0442000
Os01g0704901
Os11g0141400
Os03g0841600
Os11g0130400
Os09g0390600
Os04g0664000
Os11g0142650
Os01g0266800
Os02g0633066
Os01g0859300
Os04g0418500
Os04g0402100
Os06g0198500
Os05g0256500
Os10g0577600
Os11g0502700
Os12g0168100
Os02g0740600
Os03g0439000
Os03g0818100
Os12g0211500
Os10g0527400
Os02g0261100
Os07g0204100
Os03g0285300
Os12g0238900
Os02g0811200
Os05g0486100
Os05g0312500
Os10g0416800
Os04g0182900
Os05g0412800
Os01g0975000
Os11g0674400
Os10g0550900
Os01g0228500
Os01g0159800
Os08g0376550
Os12g0610600
Os06g0714300
Os06g0708000
Os11g0533400
Os03g0107700
Os08g0110600
Os04g0474300
Os12g0565200
Os09g0431200
Os03g0180900
Os05g0192500
Os03g0838500
Os07g0122200
Os09g0452900
Os07g0525500
Os08g0486200
Os05g0556300
Os11g0163500
Os02g0536601
Os02g0284800
Os10g0527800
Os06g0195150
Os02g0753800
Os04g0529100
Os02g0814000
Os10g0525800
Os10g0543400
Os03g0724300
Os12g0277000
Os01g0582300
Os11g0700500
Os11g0506800
Os03g0790700
Os03g0164200
Os03g0773300
Os11g0681400
Os12g0555300
Os08g0498100
Os01g0901600
Os07g0154100
Os06g0613000
Os03g0605700
Os11g0637501
Os01g0954500
Os05g0414200
Os10g0163370
Os06g0146800
Os01g0158500
Os04g0435100
Os02g0673500
Os01g0884400
Os06g0652200
Os11g0173500
Os02g0612900
Os02g0188000
Os02g0758200
Os07g0418600
Os11g0541600
Os01g0137600
Os05g0135400
Os10g0370500
Os11g0604500
Os03g0299800
Os01g0374400
Os06g0326200
Os01g0159400
Os07g0561300
Os02g0717500
Os05g0561400
Os04g0615200
Os05g0456900
Os08g0202400
Os01g0720400
Os02g0135200
Os07g0597200
Os03g0113700
Os09g0332700
Os07g0516400
Os12g0217400
Os01g0883800
Os03g0648400
Os02g0740700
Os08g0334900
Os12g0143800
Os04g0689000
Os07g0654900
Os03g0123800
Os04g0341500
Os05g0527000
Os05g0553400
Os03g0270700
Os02g0612200
Os08g0139000
Os04g0414400
Os01g0757400
Os07g0568700
Os07g0643400
Os08g0539700
Os03g0180800
Os04g0115700
Os11g0168600
Os05g0380900
Os02g0570700
Os04g0419900
Os01g0136100
Os10g0522900
Os02g0119700
Os05g0336200
Os03g0336700
Os10g0145800
Os04g0634800
Os04g0368800
Os03g0187800
Os09g0468300
Os03g0582300
Os04g0572400
Os03g0171600
Os03g0306900
Os11g0184900
Os12g0116800
Os02g0273000
Os02g0173200
Os05g0497300
Os10g0525000
Os03g0215000
Os02g0702100
Os01g0917100
Os01g0210500
Os07g0146975
Os05g0526700
Os07g0539100
Os03g0397400
Os06g0557100
Os11g0605500
Os12g0639600
Os01g0736100
Os07g0585900
Os06g0146600
Os09g0483700
Os01g0613800
Os04g0307500
Os09g0352000
Os05g0147700
Os01g0182400
Os06g0698300
Os06g0710900
Os08g0111500
Os02g0286933
Os11g0210300
Os02g0736400
Os02g0696500
Os12g0547500
Os06g0239100
Os09g0551500
Os12g0288000
Os04g0449900
Os11g0213800
Os04g0491000
Os01g0908800
Os09g0475500
Os03g0285200
Os05g0537700
Os08g0191100
Os02g0540000
Os08g0417000
Os07g0615200
Os07g0274700
Os01g0730000
Os10g0555100
Os03g0860100
Os03g0656201
Os02g0194100
Os07g0678600
Os07g0692200
Os07g0225100
Os05g0405000
Os02g0822800
Os01g0322601
Os01g0758200
Os03g0693700
Os03g0178300
Os10g0491400
Os03g0132900
Os06g0178500
Os01g0670100
Os04g0204100
Os07g0637300
Os11g0142500
Os09g0401000
Os03g0316200
Os01g0176100
Os07g0680600
Os10g0568900
Os02g0465600
Os05g0318100
Os07g0633200
Os11g0705200
Os01g0110400
Os02g0575000
Os01g0891700
Os03g0190300
Os01g0389700
Os04g0512500
Os04g0372100
Os07g0538400
Os01g0832600
Os12g0634000
Os09g0522000
Os04g0648200
Os02g0462800
Os01g0223900
Os03g0191400
Os10g0527900
Os02g0681200
Os06g0178650
Os11g0100800
Os10g0520100
Os10g0141200
Os05g0556000
Os07g0570100
Os09g0448200
Os12g0143900
Os06g0499100
Os02g0116400
Os01g0915800
Os09g0541700
Os05g0475475
Os11g0679700
Os06g0297400
Os04g0378575
Os01g0652600
Os01g0723600
Os04g0379800
Os05g0183100
Os08g0384500
Os11g0226201
Os12g0503800
Os04g0493100
Os10g0531400
Os04g0380300
Os04g0395300
Os06g0164400
Os02g0481700
Os04g0664800
Os09g0493000
Os11g0495950
Os03g0168200
Os02g0609900
Os01g0542700
Os02g0803300
Os05g0537100
Os05g0176700
Os02g0808100
Os03g0289100
Os03g0320600
Os07g0643100
Os07g0633300
Os10g0438100
Os12g0636400
Os02g0795200
Os01g0382400
Os09g0552500
Os10g0167800
Os06g0473800
Os01g0888900
Os05g0485300
Os10g0468600
Os01g0149900
Os03g0817100
Os05g0127300
Os08g0439200
Os07g0619500
Os06g0674100
Os08g0285600
Os01g0752500
Os12g0282000
Os04g0650800
Os01g0840100
Os06g0686400
Os03g0816800
Os03g0844700
Os09g0438700
Os08g0387700
Os09g0266300
Os01g0929500
Os02g0437200
Os02g0761300
Os03g0805400
Os02g0585100
Os06g0506600
Os03g0445700
Os09g0400700
Os12g0203200
Os08g0559501
Os01g0952600
Os11g0116900
Os04g0415100
Os03g0233000
Os07g0584100
Os03g0313300
Os05g0168800
Os02g0491400
Os06g0592400
Os01g0914300
Os05g0248200
Os03g0296200
Os05g0156700
Os03g0750100
Os06g0663900
Os03g0381300
Os03g0189600
Os12g0148700
Os04g0529800
Os08g0140500
Os01g0757200
Os02g0636700
Os08g0189200
Os04g0535000
Os03g0563600
Os02g0205500
Os11g0524900
Os04g0634900
Os06g0129400
Os06g0253100
Os04g0493600
Os09g0342000
Os01g0862600
Os12g0259800
Os03g0141300
Os03g0276500
Os03g0164300
Os02g0621300
Os03g0349600
Os03g0402800
Os05g0571200
Os04g0154800
Os03g0302000
Os05g0342900
Os04g0623300
Os11g0701000
Os01g0766400
Os06g0637500
Os01g0390600
Os08g0563300
Os03g0799300
Os03g0326100
Os02g0244700
Os06g0650900
Os11g0676200
Os07g0654700
Os03g0411800
Os05g0522600
Os01g0571500
Os07g0108200
Os01g0125800
Os03g0810900
Os01g0908700
Os02g0168600
Os01g0952800
Os03g0265300
Os09g0321900
Os07g0442800
Os02g0655100
Os04g0692800
Os04g0462500
Os06g0231300
Os12g0163700
Os01g0329800
Os01g0297200
Os10g0208500
Os11g0600900
Os06g0713000
Os04g0458300
Os01g0956800
Os01g0167900
Os02g0194900
Os06g0150400
Os05g0368600
Os01g0824800
Os01g0783700
Os09g0412300
Os03g0259500
Os01g0959100
Os09g0447500
Os04g0608800
Os05g0193700
Os06g0166400
Os12g0165600
Os01g0766200
Os07g0175600
Os04g0623066
Os03g0764100
Os06g0665800
Os03g0787000
Os04g0515400
Os03g0324700
Os03g0835400
Os03g0236200
Os03g0741700
Os01g0784500
Os12g0576700
Os02g0565800
Os03g0150600
Os10g0552400
Os03g0363200
Os07g0673900
Os10g0577800
Os08g0481100
Os07g0635500
Os01g0840300
Os08g0474700
Os05g0586200
Os05g0414700
Os01g0795600
Os09g0491772
Os07g0580500
Os03g0242300
Os04g0614700
Os07g0147900
Os03g0201000
Os11g0160100
Os12g0152750
Os09g0544000
Os01g0315800
Os11g0155600
Os03g0757100
Os10g0134500
Os06g0726200
Os02g0703600
Os02g0150300
Os08g0256700
Os07g0686300
Os02g0699300
Os06g0141400
Os07g0493800
Os05g0493100
Os08g0404500
Os11g0550100
Os02g0211325
Os08g0495800
Os01g0858350
Os12g0147800
Os07g0503300
Os11g0531700
Os01g0975300
Os02g0159250
Os07g0571300
Os04g0142400
Os03g0141200
Os03g0331700
Os05g0519000
Os10g0527200
Os01g0916100
Os01g0165100
Os02g0203000
Os09g0246300
Os04g0445400
Os11g0183350
Os11g0621300
Os03g0822700
Os02g0644100
Os12g0561200
Os02g0713250
Os02g0179400
Os08g0153900
Os07g0544900
Os01g0218100
Os05g0305900
Os05g0163700
Os08g0557600
Os03g0772600
Os01g0838600
Os12g0616900
Os12g0514500
Os07g0663700
Os06g0160100
Os03g0761100
Os06g0647400
Os02g0131000
Os11g0213000
Os10g0133166
Os03g0745550
Os01g0784200
Os09g0350900
Os09g0286600
Os04g0414500
Os01g0225000
Os08g0544800
Os06g0644700
Os05g0363100
Os04g0449500
Os07g0528200
Os01g0805400
Os04g0204000
Os12g0574700
Os02g0741700
Os10g0580900
Os07g0194800
Os10g0561300
Os07g0409900
Os09g0272600
Os08g0106300
Os01g0180800
Os11g0483000
Os10g0542900
Os06g0195800
Os11g0678301
Os05g0496500
Os12g0540900
Os08g0117900
Os02g0115900
Os10g0516300
Os04g0674400
Os02g0313700
Os11g0617532
Os12g0415800
Os11g0110066
Os03g0224700
Os06g0189200
Os05g0534800
Os04g0667600
Os03g0136500
Os02g0126400
Os03g0762500
Os03g0781300
Os03g0152000
Os04g0647900
Os03g0214200
Os02g0212400
Os04g0583500
Os10g0529400
Os12g0589100
Os06g0179900
Os03g0133300
Os02g0627100
Os02g0288400
Os11g0261600
Os04g0471000
Os02g0644000
Os04g0674700
Os07g0246200
Os09g0518000
Os11g0116600
Os09g0536300
Os06g0232100
Os11g0707100
Os04g0106300
Os01g0628700
Os06g0182500
Os02g0107900
Os02g0166600
Os03g0448600
Os04g0206500
Os05g0453201
Os04g0673300
Os07g0666600
Os01g0762000
Os05g0595100
Os03g0280400
Os05g0545900
Os07g0635300
Os09g0370500
Os06g0223000
Os08g0535100
Os04g0685700
Os03g0575200
Os07g0651800
Os07g0563400
Os10g0543500
Os04g0628200
Os01g0374000
Os09g0482800
Os03g0794500
Os01g0272600
Os11g0149200
Os05g0163400
Os07g0663800
Os01g0847900
Os03g0277300
Os05g0460000
Os05g0411300
Os02g0330200
Os07g0532800
Os06g0617800
Os08g0457200
Os11g0160000
Os05g0516700
Os01g0735500
Os10g0112700
Os04g0516900
Os05g0209000
Os02g0118200
Os01g0947000
Os03g0682100
Os11g0582000
Os07g0274400
Os09g0334500
Os04g0543500
Os11g0691500
Os03g0388500
Os03g0586300
Os04g0608600
Os06g0623600
Os01g0656600
Os04g0110100
Os08g0562200
Os04g0398000
Os09g0454900
Os01g0957800
Os03g0667100
Os10g0346300
Os06g0681050
Os06g0578100
Os05g0468800
Os06g0206100
Os12g0187800
Os07g0418500
Os09g0533300
Os06g0358800
Os02g0572400
Os04g0584750
Os06g0226950
Os03g0776900
Os01g0130900
Os11g0153300
Os04g0524900
Os02g0572900
Os07g0659300
Os03g0741100
Os02g0230100
Os01g0827800
Os08g0377500
Os07g0249900
Os04g0526800
Os03g0340500
Os05g0367400
Os08g0500800
Os02g0689200
Os04g0504800
Os09g0563700
Os02g0230300
Os04g0538300
Os08g0511800
Os03g0748700
Os12g0603800
Os09g0442900
Os06g0724800
Os11g0181200
Os10g0413500
Os03g0582200
Os03g0733800
Os04g0402200
Os12g0621832
Os01g0668901
Os07g0410300
Os06g0729900
Os11g0213700
Os01g0229300
Os02g0533800
Os02g0592400
Os01g0209200
Os02g0282301
Os01g0944700
Os02g0103200
Os07g0586500
Os01g0818300
Os05g0542200
Os05g0352500
Os04g0513900
Os07g0553700
Os02g0550600
Os06g0239200
Os04g0600200
Os02g0523800
Os01g0957100
Os11g0702700
Os12g0428000
Os01g0201100
Os03g0189400
Os07g0121625
Os10g0482900
Os01g0831900
Os10g0580400
Os08g0556300
Os04g0688200
Os12g0236400
Os07g0130200
Os01g0588400
Os10g0456100
Os08g0386200
Os07g0485100
Os01g0724700
Os01g0185300
Os03g0826700
Os05g0138300
Os02g0574500
Os04g0494100
Os11g0559200
Os07g0641700
Os04g0168400
Os10g0474300
Os02g0232400
Os12g0242100
Os03g0230300
Os01g0127900
Os04g0543900
Os02g0720300
Os06g0589300
Os08g0206400
Os03g0828300
Os02g0774200
Os05g0392700
Os08g0180400
Os02g0185200
Os02g0611200
Os02g0102900
Os12g0136500
Os04g0685300
Os10g0140700
Os04g0669300
Os06g0707100
Os11g0676500
Os02g0693000
Os11g0691280
Os08g0484400
Os03g0801900
Os06g0661900
Os01g0954000
Os03g0180100
Os01g0836900
Os04g0503600
Os01g0206200
Os01g0314000
Os10g0495900
Os01g0911200
Os04g0480700
Os03g0717000
Os07g0627800
Os08g0475000
Os04g0511200
Os10g0390500
Os06g0291500
Os03g0146600
Os02g0193800
Os07g0680400
Os04g0512900
Os05g0437200
Os05g0459000
Os02g0479700
Os05g0573300
Os11g0186800
Os04g0369400
Os09g0446700
Os03g0374575
Os02g0241100
Os09g0297400
Os01g0940000
Os02g0105700
Os03g0609800
Os05g0513200
Os03g0241300
Os08g0523600
Os05g0205050
Os06g0608800
Os11g0543100
Os02g0689900
Os03g0213100
Os01g0149600
Os03g0158500
Os03g0262900
Os05g0369700
Os08g0519800
Os05g0506000
Os11g0246300
Os09g0533400
Os06g0293500
Os01g0203000
Os01g0960500
Os01g0584900
Os02g0142060
Os09g0419600
Os05g0437401
Os07g0555700
Os10g0502300
Os07g0582400
Os04g0417600
Os07g0117800
Os09g0474000
Os12g0509600
Os08g0457000
Os02g0713700
Os09g0484200
Os09g0364400
Os05g0497150
Os03g0762400
Os02g0483500
Os11g0113700
Os01g0193900
Os04g0671200
Os01g0737900
Os08g0417100
Os03g0594700
Os05g0162500
Os08g0327400
Os10g0361300
Os10g0107000
Os01g0830500
Os03g0588600
Os06g0335775
Os04g0618200
Os05g0586500
[truncated: 4,456 more rows]

## Sheet: Table S7 
Table S7. Differently expressed genes （Gene ID converted from MSU to RAP type）from LT under 35˚C and blast stresses
Differently expressed genes in LT under 35˚C and blast stresses
Os03g0745000
Os04g0352400
Os01g0661750
Os12g0130200
Os06g0323100
Os03g0576200
Os07g0664600
Os03g0826900
Os02g0112900
Os09g0323500
Os10g0360100
Os10g0409400
Os03g0701100
Os08g0185800
Os03g0168300
Os01g0128000
Os04g0107900
Os06g0725000
Os01g0946700
Os09g0344500
Os07g0529000
Os01g0644000
Os05g0162000
Os04g0340300
Os02g0135300
Os03g0321700
Os03g0693700
Os08g0395700
Os04g0468600
Os07g0147500
Os04g0623500
Os05g0563500
Os05g0258400
Os01g0839900
Os08g0112300
Os04g0109100
Os02g0783700
Os08g0507100
Os12g0503000
Os03g0291500
Os03g0654700
Os05g0247800
Os02g0467300
Os03g0363100
Os05g0261700
Os10g0558750
Os08g0189600
Os09g0467300
Os08g0189900
Os07g0683200
Os08g0539500
Os07g0147550
Os08g0557800
Os11g0540600
Os01g0348800
Os11g0133001
Os01g0386500
Os04g0486950
Os09g0417800
Os06g0146800
Os11g0256900
Os07g0539900
Os09g0319800
Os01g0348900
Os09g0447300
Os11g0700900
Os12g0437800
Os11g0260100
Os01g0159000
Os10g0361000
Os02g0622500
Os10g0340301
Os11g0156600
Os03g0153900
Os11g0618700
Os08g0190100
Os10g0463800
Os08g0155900
Os05g0542500
Os04g0524500
Os03g0320100
Os07g0125201
Os02g0466400
Os01g0137950
Os02g0730000
Os01g0216000
Os06g0561000
Os04g0458600
Os10g0344900
Os01g0257300
Os03g0638400
Os07g0124900
Os02g0671800
Os03g0286900
Os02g0504700
Os08g0168000
Os08g0508000
Os04g0268700
Os07g0169600
Os09g0352000
Os07g0656200
Os04g0381500
Os02g0168200
Os07g0440900
Os01g0795700
Os04g0369300
Os02g0758000
Os05g0475400
Os07g0442900
Os11g0259700
Os06g0244000
Os10g0127900
Os01g0615100
Os04g0684100
Os08g0331000
Os04g0659300
Os04g0657600
Os09g0547500
Os01g0124100
Os03g0348900
Os05g0575000
Os03g0826800
Os05g0509500
Os01g0678000
Os02g0227100
Os06g0224200
Os11g0702100
Os04g0370100
Os06g0592500
Os04g0688500
Os08g0189500
Os02g0310825
Os01g0916000
Os08g0260800
Os01g0136100
Os06g0147300
Os10g0517500
Os09g0491756
Os07g0179700
Os01g0609900
Os05g0451300
Os05g0258200
Os02g0575900
Os06g0599200
Os10g0155500
Os01g0699600
Os03g0405500
Os03g0277700
Os02g0592000
Os01g0946600
Os04g0664600
Os03g0122300
Os04g0168400
Os01g0124650
Os07g0613000
Os11g0533400
Os01g0623200
Os04g0468000
Os06g0335975
Os01g0713200
Os01g0392600
Os11g0677101
Os01g0722700
Os08g0520600
Os05g0516400
Os11g0587600
Os08g0473900
Os01g0915900
Os04g0653700
Os01g0160800
Os09g0509500
Os01g0758200
Os06g0160000
Os10g0416500
Os04g0316200
Os04g0192350
Os03g0820400
Os10g0546400
Os07g0127500
Os07g0638400
Os08g0207800
Os06g0649000
Os06g0356800
Os05g0473000
Os08g0331800
Os04g0511200
Os01g0757500
Os03g0277600
Os03g0564200
Os03g0183000
Os11g0676500
Os03g0561400
Os04g0369600
Os10g0504900
Os03g0790700
Os08g0539700
Os12g0592900
Os03g0184100
Os03g0366000
Os02g0649300
Os03g0734300
Os05g0171900
Os11g0672200
Os10g0180800
Os04g0370900
Os08g0519800
Os02g0269600
Os07g0677600
Os02g0629000
Os04g0371100
Os04g0635000
Os08g0189850
Os10g0389200
Os09g0491740
Os10g0450900
Os12g0624200
Os07g0686800
Os06g0195800
Os12g0138900
Os06g0493100
Os02g0555300
Os05g0296800
Os03g0280400
Os02g0526400
Os03g0288000
Os06g0568600
Os08g0139000
Os08g0508800
Os07g0538000
Os02g0755900
Os03g0709000
Os07g0493800
Os01g0920700
Os07g0537900
Os12g0170800
Os06g0146600
Os05g0312500
Os03g0676400
Os01g0847100
Os07g0125500
Os05g0166600
Os04g0573900
Os10g0493600
Os01g0155200
Os09g0538600
Os07g0625400
Os11g0482200
Os12g0576750
Os01g0912800
Os07g0129300
Os07g0126301
Os10g0572900
Os04g0648200
Os08g0203400
Os01g0916100
Os12g0448900
Os06g0160200
Os09g0484200
Os05g0513200
Os05g0324700
Os08g0189200
Os01g0176000
Os10g0491400
Os01g0940800
Os11g0181200
Os02g0640700
Os10g0536400
Os02g0827900
Os06g0586000
Os01g0326300
Os12g0203200
Os06g0202700
Os05g0125500
Os03g0656201
Os12g0555200
Os03g0776400
Os01g0771000
Os04g0179200
Os03g0664800
Os01g0138800
Os02g0203300
Os12g0583700
Os12g0138050
Os03g0734100
Os03g0437200
Os09g0444900
Os12g0222300
Os04g0611600
Os11g0142500
Os06g0133300
Os04g0630600
Os04g0654500
Os01g0793800
Os12g0434400
Os10g0389100
Os11g0703900
Os04g0458300
Os04g0581000
Os07g0621600
Os02g0469300
Os09g0438700
Os01g0935300
Os02g0134300
Os04g0532100
Os02g0753700
Os03g0802500
Os11g0670100
Os04g0524400
Os07g0417200
Os04g0521700
Os04g0634800
Os06g0591200
Os03g0133100
Os05g0468800
Os03g0829200
Os02g0612900
Os01g0136200
Os06g0668200
Os08g0286500
Os04g0578000
Os03g0820300
Os02g0240100
Os04g0371000
Os03g0277300
Os04g0368000
Os11g0126900
Os02g0682300
Os10g0528100
Os02g0191300
Os04g0142400
Os12g0628600
Os07g0568700
Os10g0416800
Os04g0630800
Os01g0511100
Os12g0555000
Os09g0246300
Os01g0524100
Os08g0518800
Os01g0677900
Os07g0650100
Os12g0514300
Os06g0162800
Os08g0260600
Os05g0540300
Os11g0143600
Os06g0133500
Os05g0247100
Os04g0450600
Os02g0742700
Os01g0224000
Os12g0150200
Os01g0130000
Os01g0223800
Os02g0720600
Os02g0259900
Os01g0808900
Os03g0269000
Os11g0224900
Os11g0684000
Os02g0731500
Os07g0638100
Os01g0836700
Os01g0940700
Os03g0790500
Os03g0622400
Os11g0131900
Os03g0266300
Os09g0526600
Os05g0553300
Os10g0423900
Os04g0677300
Os01g0162500
Os11g0592000
Os12g0621900
Os11g0673200
Os11g0227800
Os09g0412400
Os01g0976300
Os08g0351300
Os01g0725400
Os11g0592100
Os07g0643000
Os02g0831800
Os03g0184550
Os03g0266900
Os08g0485400
Os04g0178300
Os06g0530600
Os01g0825800
Os03g0230300
Os01g0712700
Os04g0606200
Os04g0390100
Os06g0317200
Os04g0650800
Os05g0407100
Os01g0104800
Os03g0296200
Os12g0629300
Os11g0678301
Os03g0341600
Os01g0337100
Os05g0312600
Os11g0227200
Os02g0514500
Os03g0363200
Os09g0277800
Os04g0543600
Os05g0253200
Os01g0952600
Os02g0181300
Os11g0146200
Os08g0542000
Os09g0120033
Os09g0268900
Os01g0644900
Os01g0225000
Os02g0122100
Os10g0150200
Os01g0839100
Os04g0583000
Os01g0727700
Os04g0678400
Os06g0172800
Os05g0421900
Os01g0214200
Os11g0293300
Os07g0129200
Os04g0583900
Os01g0879300
Os04g0619000
Os11g0614800
Os05g0384300
Os04g0633900
Os04g0688600
Os02g0755400
Os08g0511800
Os07g0194500
Os03g0270000
Os01g0741900
Os09g0471500
Os04g0365100
Os01g0892500
Os11g0676050
Os06g0114000
Os03g0299800
Os04g0676800
Os05g0183100
Os12g0123700
Os04g0369066
Os01g0945001
Os03g0794500
Os01g0728300
Os08g0484400
Os09g0268800
Os02g0736400
Os06g0129100
Os01g0757400
Os01g0124401
Os07g0418700
Os01g0124200
Os01g0690600
Os11g0490900
Os05g0299500
Os12g0518200
Os03g0761000
Os04g0597800
Os10g0118200
Os09g0532000
Os03g0663400
Os08g0154300
Os05g0430200
Os08g0352100
Os08g0494300
Os03g0776900
Os10g0537800
Os05g0526400
Os01g0956800
Os07g0550500
Os02g0209300
Os11g0502700
Os08g0402500
Os12g0418600
Os03g0761300
Os08g0546800
Os05g0456900
Os06g0166500
Os01g0768333
Os04g0531900
Os04g0345500
Os10g0504700
Os08g0203350
Os03g0351700
Os03g0292900
Os01g0653300
Os05g0278500
Os03g0859700
Os11g0541600
Os02g0120100
Os03g0327800
Os03g0168200
Os01g0963000
Os01g0699400
Os06g0335775
Os09g0472100
Os12g0154700
Os04g0480700
Os04g0690800
Os10g0100500
Os01g0660200
Os09g0518000
Os06g0682900
Os09g0341600
Os03g0267000
Os01g0847700
Os04g0629300
Os08g0423500
Os03g0168100
Os01g0674400
Os06g0235900
Os04g0258500
Os12g0556500
Os03g0318500
Os12g0601300
Os04g0644700
Os01g0946500
Os01g0558700
Os03g0180900
Os08g0378300
Os08g0189700
Os12g0639600
Os03g0340500
Os01g0934800
Os03g0225900
Os02g0455400
Os03g0602600
Os02g0463401
Os07g0432201
Os09g0491772
Os01g0823700
Os04g0341800
Os07g0418600
Os03g0356498
Os03g0285300
Os07g0538200
Os09g0337300
Os12g0128700
Os01g0184100
Os01g0818300
Os07g0643700
Os02g0321900
Os10g0489900
Os01g0548750
Os07g0663800
Os11g0210201
Os06g0198500
Os06g0587900
Os10g0504650
Os05g0485300
Os12g0609900
Os01g0365000
Os07g0641700
Os04g0679400
Os04g0559400
Os08g0263400
Os04g0538000
Os12g0163700
Os11g0603000
Os04g0430600
Os03g0663500
Os03g0237500
Os09g0482680
Os02g0101000
Os10g0478300
Os11g0421800
Os03g0673400
Os06g0202100
Os06g0135220
Os05g0115100
Os04g0340100
Os06g0646900
Os01g0159800
Os08g0506000
Os02g0733900
Os06g0617900
Os03g0767332
Os07g0598500
Os08g0231400
Os02g0282000
Os06g0703800
Os09g0272600
Os12g0268000
Os06g0150400
Os10g0512400
Os11g0540800
Os12g0266200
Os12g0148700
Os12g0498400
Os04g0119400
Os01g0175400
Os02g0274100
Os10g0154600
Os04g0688300
Os03g0233000
Os02g0705400
Os05g0529700
Os02g0199000
Os01g0691100
Os01g0631800
Os07g0202900
Os05g0460000
Os08g0118000
Os10g0392400
Os03g0723400
Os01g0127900
Os01g0136000
Os10g0397400
Os11g0117900
Os11g0117400
Os08g0137800
Os10g0462900
Os11g0558900
Os01g0950300
Os05g0365700
Os10g0516300
Os06g0215900
Os11g0665600
Os06g0207000
Os02g0616600
Os07g0573200
Os01g0813800
Os07g0635500
Os03g0802200
Os01g0750500
Os12g0136500
Os02g0244700
Os07g0677200
Os12g0629600
Os04g0111100
Os08g0141400
Os01g0543600
Os05g0352500
Os06g0339800
Os07g0106200
Os12g0610600
Os02g0671100
Os03g0200200
Os11g0673100
Os06g0526800
Os01g0206200
Os06g0218900
Os09g0328600
Os03g0215400
Os03g0141300
Os04g0527700
Os01g0864500
Os10g0524700
Os04g0371200
Os03g0231600
Os09g0440300
Os05g0576500
Os02g0747500
Os04g0487400
Os03g0710500
Os04g0445100
Os03g0244200
Os12g0597500
Os07g0549200
Os09g0453100
Os06g0127000
Os06g0316800
Os05g0524500
Os08g0191100
Os11g0132600
Os05g0166300
Os01g0374501
Os08g0104400
Os04g0671100
Os09g0563300
Os03g0218500
Os04g0402100
Os07g0633200
Os10g0490800
Os12g0143800
Os03g0828300
Os06g0598800
Os01g0307686
Os04g0530600
Os01g0175100
Os03g0693400
Os04g0494100
Os02g0582600
Os12g0230600
Os03g0290100
Os02g0530300
Os12g0605500
Os09g0388400
Os02g0570400
Os02g0648300
Os08g0428200
Os04g0485400
Os01g0508100
Os08g0412800
Os01g0546500
Os04g0132300
Os01g0859300
Os07g0653900
Os11g0694100
Os03g0594700
Os08g0487800
Os06g0354700
Os05g0519700
Os03g0178300
Os06g0672700
Os04g0399300
Os06g0307900
Os03g0621400
Os03g0829000
Os02g0218200
Os09g0513000
Os04g0634900
Os10g0490100
Os03g0182800
Os09g0483300
Os08g0278900
Os01g0959100
Os03g0838400
Os12g0143900
Os06g0698812
Os12g0428000
Os12g0124500
Os03g0781300
Os09g0464000
Os01g0840100
Os08g0136700
Os06g0578700
Os07g0134600
Os11g0227100
Os08g0484200
Os03g0255100
Os10g0535800
Os04g0685500
Os02g0291500
Os02g0821800
Os04g0475600
Os05g0403600
Os09g0454600
Os06g0297400
Os03g0213100
Os02g0641300
Os05g0192100
Os02g0522600
Os07g0641600
Os11g0160100
Os04g0616800
Os08g0500700
Os03g0817100
Os06g0147250
Os09g0515300
Os02g0619200
Os03g0255900
Os06g0196900
Os03g0622600
Os10g0490900
Os12g0632700
Os09g0457800
Os08g0127100
Os02g0117200
Os06g0133400
Os03g0748300
Os11g0251400
Os11g0216400
Os10g0370500
Os10g0391400
Os01g0901700
Os05g0494600
Os04g0418800
Os01g0944500
Os02g0813600
Os05g0298200
Os07g0126500
Os02g0484900
Os08g0111500
Os12g0270900
Os03g0816800
Os05g0163700
Os04g0369400
Os02g0284800
Os05g0364600
Os01g0798700
Os09g0563700
Os09g0491788
Os03g0320600
Os01g0888132
Os08g0485800
Os07g0471300
Os07g0191700
Os03g0407900
Os12g0178700
Os11g0569600
Os10g0469700
Os01g0867200
Os02g0501350
Os01g0266000
Os03g0291200
Os01g0687400
Os08g0374701
Os02g0215200
Os05g0353400
Os02g0189100
Os11g0649700
Os08g0487700
Os09g0109600
Os07g0290800
Os11g0183900
Os02g0130000
Os05g0557800
Os01g0228500
Os03g0724700
Os02g0733500
Os01g0862600
Os03g0132900
Os01g0955100
Os03g0743500
Os08g0174100
Os06g0549900
Os08g0558100
Os03g0153500
Os10g0538200
Os03g0270700
Os02g0214900
Os11g0666200
Os04g0528000
Os01g0742000
Os04g0322100
Os10g0468500
Os09g0493000
Os03g0765400
Os03g0818100
Os08g0509100
Os11g0257200
Os02g0273900
Os01g0652600
Os11g0141400
Os05g0187100
Os01g0537250
Os02g0717500
Os04g0687100
Os01g0912850
Os09g0513100
Os07g0204100
Os01g0796000
Os11g0691500
Os10g0419400
Os04g0594400
Os03g0835400
Os11g0210300
Os03g0667100
Os06g0727200
Os04g0645200
Os02g0139100
Os09g0471550
Os12g0442800
Os07g0570100
Os11g0704500
Os07g0188700
Os03g0158600
Os04g0103500
Os02g0632800
Os04g0692800
Os03g0607200
Os04g0180400
Os09g0297400
Os04g0571200
Os07g0680000
Os11g0265600
Os02g0636700
Os02g0173200
Os02g0125500
Os05g0228000
Os01g0944100
Os12g0168100
Os12g0249500
Os11g0147000
Os04g0571300
Os04g0577700
Os04g0667800
Os05g0193700
Os05g0550700
Os05g0524400
Os11g0691300
Os09g0560700
Os05g0176700
Os02g0159250
Os06g0587100
Os12g0288600
Os04g0675400
Os03g0643300
Os01g0771100
Os10g0531400
Os01g0796400
Os09g0472200
Os05g0363100
Os07g0416900
Os02g0569400
Os01g0189100
Os08g0148566
Os08g0482300
Os04g0600300
Os10g0562900
Os06g0546400
Os11g0175500
Os06g0219500
Os01g0585100
Os10g0502100
Os04g0469300
Os06g0714300
Os03g0448200
Os04g0629100
Os06g0153900
Os04g0118900
Os06g0662550
Os09g0514400
Os06g0200800
Os08g0403300
Os01g0143800
Os11g0127600
Os01g0715201
Os07g0635300
Os03g0330200
Os02g0191600
Os05g0122700
Os01g0699500
Os06g0695300
Os04g0631800
Os12g0117100
Os01g0178900
Os02g0689200
Os04g0630900
Os03g0761200
Os12g0613500
Os08g0483100
Os03g0406100
Os10g0163370
Os11g0289700
Os03g0216300
Os11g0173100
Os03g0179000
Os02g0521100
Os07g0578333
Os06g0249350
Os09g0425200
Os04g0614600
Os03g0642600
Os09g0541700
Os09g0506000
Os06g0675600
Os10g0495900
Os04g0136700
Os07g0412400
Os03g0276700
Os01g0949700
Os01g0714600
Os08g0412700
Os01g0139700
Os06g0522300
Os08g0559600
Os12g0555300
Os02g0807000
Os01g0284900
Os02g0140800
Os06g0724900
Os12g0636400
Os02g0559800
Os05g0373900
Os04g0227500
Os01g0824800
Os04g0102700
Os06g0552000
Os03g0201000
Os08g0517900
Os08g0452500
Os08g0498100
Os01g0269000
Os07g0175600
Os01g0921600
Os10g0456100
Os11g0100200
Os06g0624100
Os03g0724500
Os02g0562600
Os06g0582600
Os07g0418500
Os05g0421600
Os09g0284400
Os09g0507600
Os12g0105600
Os11g0474583
Os03g0445700
Os02g0209400
Os10g0140200
Os07g0613800
Os01g0944700
Os05g0156700
Os11g0475000
Os07g0429600
Os08g0395800
Os03g0665800
Os03g0238700
Os04g0666500
Os03g0143400
Os01g0165000
Os12g0631800
Os06g0237000
Os09g0358000
Os11g0303800
Os05g0555700
Os07g0647300
Os07g0181000
Os07g0575900
Os02g0150300
Os02g0613100
Os01g0141000
Os06g0203500
Os07g0504350
Os09g0334800
Os03g0322200
Os02g0119600
Os03g0147700
Os04g0462900
Os12g0147200
Os06g0160100
Os08g0342400
Os06g0168500
Os02g0805200
Os10g0339290
Os07g0195100
Os12g0605800
Os05g0170200
Os12g0432600
Os09g0353200
Os04g0515400
Os03g0817200
Os07g0611400
Os11g0113900
Os03g0769800
Os12g0570700
Os03g0146400
Os07g0603100
Os01g0638000
Os12g0578000
Os11g0256200
Os05g0562300
Os11g0226966
Os02g0139000
Os02g0505500
Os02g0806900
Os04g0405300
Os12g0257600
Os04g0501700
Os11g0132700
Os12g0431100
Os10g0124400
Os04g0600200
Os05g0475475
Os03g0792800
Os05g0380900
Os07g0429700
Os04g0324100
Os12g0630200
Os07g0203300
Os09g0502500
Os09g0243200
Os07g0516400
Os01g0706600
Os10g0527800
Os05g0397900
Os01g0652300
Os03g0859500
Os04g0447700
Os02g0753800
Os08g0173600
Os05g0328632
Os12g0131400
Os10g0464000
Os03g0149400
Os08g0110600
Os02g0135200
Os06g0688200
Os06g0698300
Os01g0923000
Os09g0518200
Os02g0161900
Os12g0491800
Os01g0276200
Os07g0685800
Os02g0582900
Os11g0168600
Os01g0524700
Os04g0301700
Os04g0647800
Os03g0626600
Os03g0772900
Os05g0552800
Os07g0503300
Os01g0253900
Os06g0146900
Os03g0245100
Os02g0748200
Os01g0254100
Os11g0149400
Os06g0231300
Os09g0357400
Os12g0139700
Os08g0448300
Os05g0456000
Os10g0501000
Os04g0527500
Os11g0598500
Os11g0520900
Os10g0481000
Os01g0351800
Os03g0305200
Os01g0841700
Os10g0386900
Os10g0552400
Os01g0654100
Os11g0592200
Os02g0707900
Os06g0210900
Os06g0143000
Os10g0468600
Os06g0253100
Os05g0194500
Os06g0670300
Os09g0556300
Os01g0970900
Os08g0470200
Os05g0533350
Os03g0734500
Os03g0809900
Os05g0561800
Os07g0587300
Os01g0642900
Os04g0526800
Os06g0623600
Os06g0673800
Os02g0752200
Os01g0863300
Os06g0506600
Os06g0229200
Os01g0214500
Os12g0604700
Os01g0971800
Os06g0145600
Os01g0227100
Os03g0610400
Os06g0726200
Os01g0665400
Os12g0464400
Os02g0731400
Os06g0300600
Os11g0621300
Os05g0156500
Os09g0129500
Os01g0155800
Os08g0326600
Os10g0568900
Os04g0288100
Os09g0498100
Os12g0615900
Os11g0657300
Os11g0454300
Os08g0501700
Os03g0265300
Os01g0542700
Os03g0279200
Os01g0784500
Os07g0543500
Os11g0479000
Os01g0120400
Os10g0528400
Os01g0793200
Os04g0435100
Os10g0462800
Os12g0236400
Os12g0506500
Os04g0275950
Os01g0147800
Os06g0195900
Os07g0654450
Os10g0191300
Os01g0816500
Os03g0648400
Os08g0423600
Os10g0475900
Os07g0480800
Os04g0664900
Os03g0411800
Os04g0379600
Os12g0503800
Os08g0545500
Os01g0949750
Os04g0469000
Os03g0626500
Os02g0205500
Os01g0149600
Os10g0159033
Os11g0701000
Os06g0221200
Os01g0370000
Os02g0230000
Os12g0639800
Os03g0741700
Os05g0518800
Os03g0395000
Os02g0550700
Os04g0597600
Os07g0271000
Os06g0354500
Os05g0192500
Os05g0577500
Os03g0569900
Os03g0201700
Os05g0189200
Os03g0412400
Os10g0573200
Os07g0682700
Os08g0518900
Os04g0429050
Os04g0372100
Os02g0575000
Os01g0975300
Os08g0261100
Os08g0205300
Os01g0382400
Os10g0560000
Os01g0194300
Os07g0273600
Os06g0127100
Os04g0608400
Os06g0192800
Os01g0564300
Os06g0521900
Os01g0805400
Os07g0123800
Os09g0489200
Os10g0440500
Os02g0636300
Os02g0658200
Os04g0589900
Os03g0306900
Os02g0533800
Os04g0517100
Os05g0417300
Os06g0681200
Os02g0199200
Os07g0133100
Os02g0774200
Os06g0499100
Os02g0102900
Os04g0508800
Os11g0701500
Os03g0203100
Os08g0562200
Os11g0124500
Os03g0586300
Os01g0764800
Os01g0650200
Os03g0723700
Os11g0491400
Os12g0556200
Os01g0601675
Os04g0525600
Os11g0153300
Os01g0597600
Os05g0529400
Os01g0692000
Os09g0382400
Os03g0356414
Os03g0406250
Os08g0486200
Os04g0613800
Os12g0478200
Os06g0649900
Os12g0512800
Os12g0550800
Os07g0245200
Os04g0493400
Os03g0844700
Os01g0521600
Os06g0498800
Os07g0679300
Os01g0314100
Os08g0338700
Os09g0497700
Os12g0595500
Os09g0541100
Os01g0276300
Os11g0256050
Os07g0122300
Os06g0547400
Os08g0334900
Os11g0106100
Os02g0669100
Os04g0387300
Os10g0548300
Os03g0363400
Os05g0417100
Os06g0613000
Os03g0213200
Os09g0421700
Os05g0171300
Os01g0566100
Os03g0843600
Os06g0521500
Os11g0649900
Os01g0735500
Os08g0442000
Os11g0474600
Os06g0152400
Os04g0414400
Os06g0246000
Os02g0496400
Os01g0858700
Os03g0126900
Os03g0822300
Os09g0467200
Os03g0416500
Os06g0211300
Os04g0481000
Os07g0183866
Os03g0663100
Os08g0133000
Os01g0954500
Os03g0772600
Os04g0641000
Os03g0271200
Os03g0183500
Os04g0619400
Os01g0628900
Os06g0695200
Os07g0224900
Os08g0169700
Os04g0500700
Os01g0840300
Os08g0117900
Os07g0598900
Os12g0563500
Os01g0149500
Os05g0471350
Os11g0186200
Os01g0297200
Os03g0831400
Os07g0631200
Os11g0197600
Os05g0594200
Os03g0780500
Os06g0542300
Os03g0172000
Os01g0795600
Os08g0102800
Os02g0693400
Os07g0620600
Os01g0864200
Os01g0598200
Os10g0515900
Os11g0550500
Os01g0584900
Os01g0808100
Os03g0815100
Os11g0669100
Os04g0623066
Os03g0648500
Os01g0681200
Os01g0849100
Os02g0592300
Os11g0550900
Os02g0710800
Os02g0566800
Os07g0409900
Os07g0246200
Os03g0255500
Os03g0100300
Os08g0414600
Os02g0481700
Os05g0556000
Os04g0483600
Os01g0915800
Os02g0737401
Os01g0593500
Os07g0692200
Os11g0164000
Os01g0955600
Os02g0520100
Os01g0951200
Os12g0154900
Os02g0525501
Os06g0274200
Os06g0526600
Os03g0342100
Os08g0535600
Os10g0173000
Os04g0583200
Os02g0598800
Os09g0400600
Os08g0563300
Os05g0464300
Os02g0227200
Os11g0240600
Os04g0369200
Os01g0125800
Os04g0616700
Os01g0766300
Os04g0449900
Os03g0700700
Os01g0901900
Os05g0263100
Os01g0960200
Os01g0746200
Os08g0174900
Os12g0123800
Os07g0693500
Os07g0615400
Os01g0313500
Os01g0128200
Os06g0686500
Os04g0580800
Os11g0199200
Os12g0564100
Os06g0707733
Os07g0664900
Os07g0295000
Os10g0501500
Os03g0201800
Os03g0803500
Os02g0286933
Os12g0118800
Os04g0415100
Os01g0661400
Os08g0431300
Os08g0538200
Os07g0689300
Os05g0426200
Os12g0590900
Os11g0678400
Os11g0141000
Os06g0724600
Os02g0115900
Os03g0245800
Os11g0565000
Os12g0217032
Os10g0542900
Os06g0314501
Os02g0133900
Os05g0323900
Os07g0623600
Os03g0660500
Os07g0147900
Os01g0200500
Os07g0120100
Os10g0167300
Os02g0611400
Os07g0162000
Os11g0280600
Os03g0310400
Os01g0143300
Os01g0785700
Os09g0482800
Os11g0543100
Os02g0580500
Os05g0541100
Os12g0634000
Os12g0443800
Os04g0599000
Os05g0268500
Os01g0795832
Os07g0673200
Os04g0223500
Os02g0196800
Os03g0113700
Os06g0706500
Os01g0246700
Os02g0181900
Os04g0356600
Os03g0831500
Os03g0293900
Os02g0327500
Os04g0395300
Os06g0222100
Os10g0142600
Os02g0826100
Os09g0483400
Os07g0638300
Os05g0495700
Os11g0226933
Os05g0546400
Os01g0734000
Os01g0901600
Os12g0486900
Os06g0127200
Os12g0194700
Os03g0235000
Os06g0149400
Os11g0110066
Os04g0481600
Os03g0322500
Os12g0639200
Os02g0530600
Os01g0929500
Os02g0200000
Os03g0594100
Os12g0580700
Os05g0191500
Os07g0633800
Os09g0461500
Os01g0259900
Os06g0166400
Os11g0568600
Os08g0559501
Os06g0662200
Os01g0176200
Os08g0417000
Os01g0389200
Os02g0582800
Os01g0124000
Os04g0561700
Os04g0320200
Os01g0958900
Os08g0185900
Os03g0838800
Os03g0835900
Os06g0186400
Os02g0655100
Os09g0560900
Os02g0168100
Os04g0611300
Os04g0688100
Os02g0461200
Os10g0501300
Os02g0621300
Os11g0664133
Os12g0168400
Os08g0387700
Os02g0481000
Os08g0225000
Os05g0556300
Os03g0197050
Os04g0474300
Os09g0527100
Os11g0677500
Os03g0231700
Os06g0611600
Os12g0571200
Os12g0182600
Os11g0691100
Os05g0279300
Os09g0246200
Os04g0483400
Os05g0287800
Os07g0421300
Os10g0491000
Os12g0633200
Os03g0136500
Os02g0783600
Os02g0644000
Os01g0654400
Os03g0393700
Os04g0491000
Os09g0327550
Os11g0303600
Os01g0121950
Os03g0791500
Os10g0456900
Os07g0584100
Os01g0628000
Os05g0417600
Os01g0763750
Os02g0696500
Os04g0664500
Os08g0320300
Os02g0179300
Os10g0513900
Os06g0564700
Os05g0540200
Os01g0976450
Os07g0538400
Os03g0350100
Os05g0526700
Os11g0128300
Os03g0381300
Os06g0200600
Os02g0733400
Os03g0174500
Os11g0605500
Os04g0339400
Os08g0295300
Os01g0315800
Os04g0490400
Os06g0612200
Os06g0275000
Os12g0130150
Os04g0206500
Os12g0256800
Os10g0496000
Os12g0541300
Os05g0596600
Os05g0557200
Os06g0652000
Os08g0524000
Os08g0203201
Os09g0332700
Os04g0182800
Os10g0422300
Os03g0668900
Os05g0119100
Os03g0310600
Os03g0188200
Os03g0150600
Os03g0302000
Os02g0569900
Os04g0637400
Os03g0664700
Os06g0551400
Os03g0308100
Os11g0109500
Os09g0571100
Os09g0515400
Os03g0429800
Os08g0556300
Os01g0271000
Os02g0483601
Os01g0173100
Os11g0567800
Os01g0901200
Os02g0817700
Os10g0321700
Os03g0225500
Os01g0839500
Os05g0550800
Os03g0190300
Os02g0740700
Os05g0574300
Os04g0534100
Os01g0374400
Os01g0382000
Os04g0445300
Os04g0226340
Os04g0506100
Os05g0464200
Os11g0120300
Os04g0578300
Os04g0535000
Os03g0643250
Os08g0105700
Os05g0133100
Os07g0421600
Os07g0188800
Os07g0679400
Os11g0139100
Os01g0710000
Os04g0610400
Os10g0376900
Os02g0759500
Os01g0209200
Os08g0113200
Os03g0289100
Os02g0298900
Os04g0206700
Os04g0401700
Os03g0775300
Os06g0266800
Os11g0614500
Os09g0364000
Os02g0772200
Os12g0609800
Os01g0188100
Os01g0667200
Os02g0574500
Os06g0589300
Os09g0426000
Os05g0519800
Os04g0122200
Os08g0207600
Os10g0111400
Os04g0512500
Os05g0392700
Os03g0347200
Os08g0448000
Os06g0686400
Os08g0487000
Os04g0623200
Os03g0279700
Os09g0364400
Os04g0683100
Os06g0608800
Os08g0508600
Os01g0971900
Os05g0297900
Os03g0267200
Os07g0158900
Os04g0489600
Os05g0534800
Os01g0708500
Os03g0158500
Os07g0184900
Os01g0373400
Os10g0345100
Os06g0692700
Os04g0615100
Os06g0603600
Os12g0152800
Os05g0528200
Os09g0380050
Os11g0142650
Os07g0665200
Os07g0120300
Os10g0132300
Os06g0207200
Os09g0317700
Os02g0212300
Os11g0637501
Os04g0314100
Os08g0245400
Os01g0187900
Os01g0218100
Os08g0233400
Os09g0482100
Os01g0132000
Os01g0933900
Os08g0398350
Os05g0202800
Os02g0793400
Os03g0257900
Os08g0495800
Os01g0876400
Os11g0660500
Os06g0666100
Os01g0776800
Os12g0288400
Os03g0745550
Os09g0380600
Os01g0784200
Os01g0719100
Os10g0419100
Os07g0186400
Os04g0183500
Os07g0432333
Os08g0136500
Os12g0166500
Os10g0450100
Os03g0448600
Os03g0402400
Os11g0149200
Os07g0450000
Os09g0544000
Os10g0529800
Os10g0109600
Os04g0175600
Os10g0524300
Os01g0837000
Os01g0848900
Os07g0519600
Os09g0325700
Os12g0424700
Os10g0101200
Os07g0440100
Os06g0103300
Os03g0836300
Os01g0256500
Os04g0428300
Os02g0511400
Os02g0203000
Os09g0471200
Os02g0793300
Os05g0462400
Os11g0557700
Os03g0708900
Os12g0163200
Os03g0185600
Os05g0141400
Os08g0444440
Os12g0632800
Os06g0128500
Os02g0725600
Os09g0482600
Os11g0618600
Os12g0477600
Os03g0581701
Os02g0302900
Os05g0553400
Os07g0588800
Os12g0235300
Os05g0529200
Os02g0230300
Os05g0171200
Os02g0807800
Os12g0455000
Os02g0673500
Os01g0390600
Os12g0235800
Os04g0477200
Os01g0608400
Os11g0579800
Os03g0141200
Os01g0602500
Os06g0494000
Os10g0379100
Os01g0210500
Os04g0117900
Os03g0693500
Os07g0633300
Os02g0228000
Os10g0210500
Os02g0491400
Os01g0729500
Os03g0822700
Os09g0394600
Os02g0743800
Os08g0560500
Os01g0868000
Os03g0852500
Os05g0513400
Os05g0478800
Os01g0715700
Os10g0107866
Os02g0261100
Os10g0419300
Os11g0594200
Os04g0504600
Os07g0116900
Os02g0523500
Os09g0417500
Os11g0175400
Os04g0543900
Os11g0691280
Os11g0311300
Os05g0138300
Os03g0767900
Os08g0157900
Os02g0585100
Os01g0157700
Os11g0168500
Os12g0547600
Os01g0692100
Os03g0279400
Os01g0678800
Os05g0477500
Os02g0230100
Os05g0460200
Os06g0142800
Os01g0174300
Os04g0598000
Os05g0145100
Os05g0459900
Os05g0126200
Os08g0505300
Os05g0256500
Os02g0633066
Os01g0742400
Os07g0617000
Os09g0465800
Os03g0181100
Os11g0561100
Os01g0144700
Os08g0344600
Os01g0160700
Os02g0624300
Os03g0800000
Os04g0464100
Os09g0562000
Os06g0707100
Os08g0535700
Os01g0530500
Os04g0681400
Os05g0163500
Os05g0311801
Os04g0538300
Os06g0650100
Os02g0761200
Os09g0400300
Os07g0542600
Os12g0129650
Os01g0530316
Os01g0100900
Os06g0602500
Os04g0484900
Os01g0949500
Os02g0266800
Os02g0461900
Os09g0431200
Os06g0643900
Os10g0547900
Os03g0151700
Os06g0603400
Os05g0486200
Os02g0734600
Os07g0592600
Os01g0149700
Os11g0133700
Os06g0711200
Os07g0516200
Os12g0552500
Os03g0582200
Os03g0265600
Os02g0185300
Os02g0600400
Os04g0516600
Os06g0645400
Os06g0182500
Os04g0156100
Os05g0577700
Os08g0282500
Os02g0805250
Os06g0221300
Os05g0533301
Os09g0482700
Os06g0713000
Os03g0759500
Os01g0850400
Os07g0665000
Os07g0297500
Os12g0113700
Os07g0633000
Os06g0105500
Os06g0684900
Os03g0719800
Os11g0225000
Os02g0572900
Os01g0916600
Os09g0556000
Os07g0549800
Os05g0141300
Os12g0496900
Os03g0155300
Os03g0101000
Os07g0518500
Os02g0720500
Os04g0266900
Os02g0714000
Os01g0705700
Os01g0134700
Os11g0525600
Os03g0748700
Os04g0666800
Os01g0176100
Os01g0718000
Os06g0714800
Os05g0336200
Os07g0637300
Os06g0305000
Os06g0195150
Os06g0574200
Os10g0413500
Os01g0369366
Os01g0339900
Os12g0212366
Os01g0329800
Os07g0187350
Os01g0928300
Os08g0538000
Os08g0138600
Os03g0670900
Os02g0230200
Os07g0455100
Os08g0539900
Os04g0460300
Os05g0114500
Os09g0468300
Os10g0389300
Os11g0607200
Os01g0106750
Os12g0514500
Os01g0852200
Os11g0143400
Os11g0701400
Os01g0617650
Os12g0154800
Os04g0669600
Os06g0159600
Os08g0173300
Os07g0564200
Os08g0442200
Os04g0366000
Os03g0147900
Os04g0576500
Os03g0568500
Os01g0314000
Os01g0159400
Os01g0514700
Os03g0387300
Os05g0322900
Os05g0523300
Os05g0365500
Os07g0629500
Os08g0412200
Os04g0341500
[truncated: 3,668 more rows]

## Sheet: Table S8
Table S8. Commen genes from meta-QTLs and DEGs in rice.
Commen genes from meta-QTLs and DEGs
Os06g0164300
Os09g0491756
Os08g0507100
Os09g0323500
Os08g0509100
Os11g0700900
Os01g0609900
Os09g0491740
Os08g0508800
Os04g0635000
Os11g0702100
Os11g0701500
Os11g0684000
Os02g0682300
Os04g0630600
Os04g0627900
Os08g0508000
Os12g0138900
Os04g0633900
Os09g0483400
Os04g0630800
Os12g0138050
Os04g0629300
Os11g0701400
Os08g0141400
Os11g0660500
Os04g0636100
Os11g0700500
Os12g0143800
Os04g0634800
Os02g0681200
Os12g0143900
Os06g0164400
Os02g0481700
Os09g0493000
Os04g0634900
Os11g0701000
Os09g0321900
Os09g0491772
Os09g0482800
Os11g0691500
Os02g0689200
Os08g0511800
Os12g0136500
Os11g0691280
Os09g0484200
Os02g0682500
Os01g0606133
Os04g0630900
Os11g0684700
Os11g0691300
Os02g0714000
Os08g0512400
Os01g0604900
Os02g0676800
Os05g0108800
Os09g0325700
Os11g0691100
Os11g0689100
Os09g0492700
Os08g0506000
Os02g0690200
Os05g0111000
Os02g0477700
Os09g0498500
Os12g0266200
Os11g0660700
Os04g0631800
Os09g0497600
Os02g0681100
Os11g0684100
Os08g0509400
Os06g0165500
Os12g0266000
Os01g0602800
Os09g0484900
Os09g0497000
Os11g0693800
Os12g0144200
Os09g0489200
Os09g0315200
Os11g0696200
Os09g0482900
Os04g0636400
Os08g0515700
Os08g0503700
Os08g0139700
Os05g0108050
Os04g0640500
Os08g0505250
Os05g0111300
Os02g0475500
Os09g0511300
Os04g0638800
Os09g0320400
Os04g0639300
Os09g0482780
Os08g0511000
Os05g0110300
Os04g0627400
Os04g0632500
Os04g0632600
Os10g0338858
Os08g0509200
Os01g0607800
Os09g0491820
Os04g0629700
Os04g0640700
Os04g0626400
Os02g0475400
Os02g0690600
Os08g0512500
Os02g0683800
Os11g0528500
Os08g0504500
Os12g0133300
Os12g0263000
Os04g0632901

## Sheet: Table S9
Table S9. Genes in the top 5 enrichenment GO terms.
GO accession	Term pathway	Gene number	pvalue	FDR	Genes
GO:0016798	hydrolase activity, acting on glycosyl bonds	8	0.0002	0.0083	Os11g0701400 , Os11g0700900 , Os11g0702100 , Os04g0640700 , Os11g0701000 , Os11g0701500 , Os08g0509400 , Os08g0509200
GO:0005488	binding	54	0.00031	0.0083	Os08g0507100 , Os04g0630800 , Os05g0110300 , Os11g0700900 , Os08g0139700 , Os04g0626400 , Os11g0701400 , Os08g0508000 , Os04g0632500 , Os09g0492700 , Os11g0693800 , Os02g0681200 , Os11g0684000 , Os11g0696200 , Os02g0714000 , Os02g0477700 , Os08g0508800 , Os11g0528500 , Os11g0691500 , Os09g0321900 , Os12g0266200 , Os11g0701000 , Os06g0165500 , Os08g0141400 , Os11g0691100 , Os05g0108800 , Os11g0684…
GO:0043169	cation binding	24	0.00028	0.0083	Os08g0507100 , Os04g0629300 , Os11g0700900 , Os08g0139700 , Os11g0701400 , Os08g0508000 , Os11g0701500 , Os02g0681200 , Os02g0477700 , Os08g0508800 , Os11g0528500 , Os12g0266200 , Os11g0701000 , Os11g0691100 , Os05g0108800 , Os08g0509100 , Os04g0635000 , Os08g0509200 , Os11g0702100 , Os11g0691500 , Os02g0682300 , Os08g0509400 , Os05g0111300 , Os11g0660500
GO:0043167	ion binding	24	0.00028	0.0083	Os08g0507100 , Os04g0629300 , Os11g0700900 , Os08g0139700 , Os11g0701400 , Os08g0508000 , Os11g0701500 , Os02g0681200 , Os02g0477700 , Os08g0508800 , Os11g0528500 , Os12g0266200 , Os11g0701000 , Os11g0691100 , Os05g0108800 , Os08g0509100 , Os04g0635000 , Os08g0509200 , Os11g0702100 , Os11g0691500 , Os02g0682300 , Os08g0509400 , Os05g0111300 , Os11g0660500
GO:0004553	hydrolase activity, hydrolyzing O-glycosyl compounds	8	0.00012	0.0083	Os11g0701400 , Os11g0700900 , Os11g0702100 , Os04g0640700 , Os11g0701000 , Os11g0701500 , Os08g0509400 , Os08g0509200

## Sheet: Table S10
Table S10. Significant information of 55 genes in the top 5 enrichment GO terms.
RAP-ID	Gene symbol	Transcript ID	Function Annotation	Log2foldchange		Meta-QTL
				CO	LT	Blast-resistant Meta-QTL	Heat-tolerant Meta-QTL
Os01g0602800	OsRLCK42	LOC_Os01g41870.2	Protein kinase, putative, expressed	-2.14189	-2.67302	Metab1-2	Metah1-1
Os01g0609900	OsPDR8	LOC_Os01g42410.1	Pleiotropic drug resistance protein, putative, expressed	6.46316	6.23814	Metab1-2	Metah1-1
Os02g0477700	d50	LOC_Os02g27620.2	Endonuclease/exonuclease/phosphatase family domain containing protein,expressed	2.13619	2.15478	Metab2-3	Metah2-2
Os02g0681200		LOC_Os02g45710.1	Zinc finger, C3HC4 type domain containing protein, expressed	3.3886	2.17025	Metab2-5	Metah2-3
Os02g0682300	DHS	LOC_Os02g45780.1	Zinc finger, C3HC4 type domain containing protein, expressed	5.37671	5.14727	Metab2-5	Metah2-3
Os02g0682500	OsTTG1	LOC_Os02g45810.1	WD domain, G-beta repeat domain containing protein, expressed	2.80839	2.04369	Metab2-5	Metah2-3
Os02g0690600	OsPUB36	LOC_Os02g46500.1	U-box, putative, expressed	-4.09126	-4.70479	Metab2-5	Metah2-3
Os02g0714000		LOC_Os02g48340.1	RNA recognition motif containing protein, putative, expressed	2.62901	2.73205	Metab2-6	Metah2-3
Os04g0626400		LOC_Os04g53490.1	OsCHL Chloroplastic lipocalin, expressed	-4.01033	-2.9832	Metab4-5	Metah4-3
Os04g0629300	CHR715	LOC_Os04g53720.1	SNF2 family N-terminal domain containing protein, expressed	4.30232	4.44447	Metab4-5	Metah4-3
Os04g0629700		LOC_Os04g53760.1	Kinesin motor domain containing protein, putative, expressed	-3.75373	-3.49825	Metab4-5	Metah4-3
Os04g0630600	OsSTA134	LOC_Os04g53830.1	3-beta hydroxysteroid dehydrogenase/isomerase family protein, putative,expressed	5.30027	5.29065	Metab4-5	Metah4-3
Os04g0630800		LOC_Os04g53850.1	Leucoanthocyanidin reductase, putative, expressed	4.7223	5.12817	Metab4-5	Metah4-3
Os04g0631800	SDK6	LOC_Os04g53994.1	Kinase, putative, expressed	2.07553	3.68762	Metab4-5	Metah4-3
Os04g0632500	SDRLK-30	LOC_Os04g54002.1	Serine/threonine-protein kinase receptor precursor, putative, expressed	-3.21706	-3.57041	Metab4-5	Metah4-3
Os04g0635000		LOC_Os04g54230.1	Wound induced protein, putative, expressed	5.99926	5.67773	Metab4-5	Metah4-3
Os04g0636400		LOC_Os04g54390.1	Nuclease PA3, putative, expressed	-2.36191	-2.15549	Metab4-5	Metah4-3
Os04g0640500	OsABC1-5	LOC_Os04g54790.1	ELMO/CED-12 family protein, putative, expressed	-2.52587	-2.69252	Metab4-5	Metah4-3
Os04g0640700		LOC_Os04g54810.1	Beta-D-xylosidase, putative, expressed	-3.76811	-4.58545	Metab4-5	Metah4-3
Os05g0108800	cytochrome b5	LOC_Os05g01820.1	Cytochrome b5-like Heme/Steroid binding domain containing protein, expressed	2.30247	2.18015	Metab5-1	Metah5-1
Os05g0110300		LOC_Os05g01970.5	NAD dependent epimerase/dehydratase family protein, putative, expressed	-3.22261	-2.02523	Metab5-1	Metah5-1
Os05g0111000	RPA1c	LOC_Os05g02040.1	RPA1C - Putative single-stranded DNA binding complex subunit 1, expressed	2.19975	2.39259	Metab5-1	Metah5-1
Os05g0111300	OsMT2b	LOC_Os05g02070.2	Metallothionein, expressed	-4.31555	-2.22154	Metab5-1	Metah5-1
Os06g0165500	OsRLCK198	LOC_Os06g06960.1	S-locus-like receptor protein kinase, putative, expressed	-2.05901	-2.4096	Metab6-1	Metah6-2
Os08g0139700	OsTPS3	LOC_Os08g04500.1	Terpene synthase, putative, expressed	-2.51297	-5.74617	Metab8-2	Metah8-1
Os08g0141400	OsNDB3	LOC_Os08g04630.1	External NADH-ubiquinone oxidoreductase 1, mitochondrial precursor, putative, expressed	4.01436	4.17513	Metab8-2	Metah8-1
Os08g0507100	CYP76M10	LOC_Os08g39660.1	Cytochrome P450, putative, expressed	7.20515	7.39316	Metab8-8	Metah8-3
Os08g0508000	CYP76M2	LOC_Os08g39730.1	Cytochrome P450, putative, expressed	5.28377	6.61944	Metab8-8	Metah8-3
Os08g0508800	OsHI-LOX	LOC_Os08g39840.1	Lipoxygenase, chloroplast precursor, putative, expressed	6.0807	5.58018	Metab8-8	Metah8-3
Os08g0509100	OsLOX8	LOC_Os08g39850.1	Lipoxygenase, chloroplast precursor, putative, expressed	4.20938	3.52665	Metab8-8	Metah8-3
Os08g0509200	BGLU27	LOC_Os08g39860.1	Os8bglu27 - beta-glucosidase homologue, similar to Os4bglu12 exoglucanase, expressed	-3.51383	-2.97626	Metab8-8	Metah8-3
Os08g0509400	BGLU28	LOC_Os08g39870.1	Os8bglu28 - beta-glucosidase homologue, similar to Os4bglu12 exoglucanase, expressed	-2.04565	-2.59673	Metab8-8	Metah8-3
Os08g0512400		LOC_Os08g40150.1	AT hook motif domain containing protein, expressed	2.51702	2.54176	Metab8-8	Metah8-3
Os09g0321900	OsUBC6	LOC_Os09g15320.2	Ubiquitin-conjugating enzyme, putative, expressed	2.43536	2.62082	Metab9-1	Metah9-1
Os09g0492700	OsHMGR2	LOC_Os09g31970.1	3-hydroxy-3-methylglutaryl-coenzyme A reductase, putative, expressed	2.2397	2.42841	Metab9-3	Metah9-3
Os09g0497000	Brittle-1	LOC_Os09g32200.1	Mitochondrial carrier protein, putative, expressed	-2.17565	-2.01714	Metab9-3	Metah9-3
Os09g0497600	OsFbox493	LOC_Os09g32240.1	OsFBX332-F-box domain containing protein, expressed	-1.99973	-2.06906	Metab9-3	Metah9-3
Os11g0528500		LOC_Os11g32500.1	Rubredoxin family protein, putative, expressed	-4.57199	-2.12643	Metab11-3	Metah11-3
Os11g0660500	OsTCTP	LOC_Os11g43900.1	Translationally-controlled tumor protein, putative, expressed	3.80157	2.88029	Metab11-5	Metah11-4
Os11g0684000	OsJAMyb	LOC_Os11g45740.1	MYB family transcription factor, putative, expressed	5.39366	4.98336	Metab11-6	Metah11-4
Os11g0684100	OsWRKY59	LOC_Os11g45750.2	WRKY protein, expressed	-2.039	-2.20797	Metab11-6	Metah11-4
Os11g0689100	Pi-k	LOC_Os11g46210.1	NB-ARC domain containing protein, expressed	2.27798	2.64824	Metab11-6	Metah11-4
Os11g0691100	OsiWAK1	LOC_Os11g46860.1	Wall-associated receptor kinase-like 4 precursor, putative, expressed	2.28687	3.01683	Metab11-6	Metah11-4
Os11g0691500	WAK3	LOC_Os11g46900.1	Wall-associated receptor kinase 3 precursor, putative, expressed	3.00535	3.79734	Metab11-6	Metah11-4
Os11g0693800	ACLA3	LOC_Os11g47120.1	DEFL48-Defensin and Defensin-like DEFL family, expressed	-2.23549	-3.00685	Metab11-6	Metah11-4
Os11g0696200	EDT1; OsACLA-2	LOC_Os11g47330.1	ATP-grasp domain containing protein, expressed	-2.31579	-2.8706	Metab11-6	Metah11-4
Os11g0700500	OsMYBAS1	LOC_Os11g47460.1	MYB family transcription factor, putative, expressed	2.09165	2.38874	Metab11-6	Metah11-4
Os11g0700900	C10923	LOC_Os11g47500.1	Glycosyl hydrolase, putative, expressed	6.61511	6.98004	Metab11-6	Metah11-4
Os11g0701000	OsChib3H-c	LOC_Os11g47510.1	Glycosyl hydrolase, putative, expressed	3.24778	3.35627	Metab11-6	Metah11-4
Os11g0701400	C10150	LOC_Os11g47550.1	Glycosyl hydrolase, putative, expressed	4.16551	2.70759	Metab11-6	Metah11-4
Os11g0701500		LOC_Os11g47560.1	Glycosyl hydrolase, putative, expressed	5.42808	3.30024	Metab11-6	Metah11-4
Os11g0702100	chitinases	LOC_Os11g47600.1	Glycosyl hydrolase, putative, expressed	5.47041	6.35421	Metab11-6	Metah11-4
Os12g0143800	OsDMC1A	LOC_Os12g04980.1	DNA repair protein Rad51, putative, expressed	3.56218	4.09119	Metab12-1	Metah12-1
Os12g0263000	OsGS2	LOC_Os12g16200.1	Glutathione synthetase, chloroplast precursor, putative, expressed	-4.95971	-3.19242	Metab12-5	Metah12-2
Os12g0266200	WAK124	LOC_Os12g16540.1	OsWAK124-OsWAK receptor-like protein OsWAK-RLP, expressed	2.10601	4.27873	Metab12-5	Metah12-2
